# Supplementary material for: Adaptation of motor unit contractile properties in rat medial gastrocnemius to treadmill endurance training: Relationship to muscle mitochondrial biogenesis
Source: PLoS One. 2018 Apr 19;13(4):e0195704. doi: 10.1371/journal.pone.0195704 (PMC5908179; doi:10.1371/journal.pone.0195704)
Supplement: S1 File — (XLSX) [file pone.0195704.s002.xlsx]

## Sheet: FF type
	No MU	Type	CT	TWF	HRT	TETF	TW/TET	PTP	FatI	20Hz index
Control
1	740a	FF		201.3		386			0.445635	1.00473
2	740c	FF	15	74.22	21	198.43	0.374036	1.10698	0.11486	0.797575
3	741b	FF	18	144.23	24	328.87	0.438562	1.21161	0.0895123	1.02015
4	741c	FF	19	143.56	25	323.8	0.44336	1.20368		0.972178
5	741d	FF	19	148.93	25	328.14	0.453861	1.21513	0.174329	0.957159
6	741e	FF	18	125.19	24	284.31	0.440329	1.2779		0.93629
7	741h	FF	14	89.05	19	292.37	0.30458	1.55935	0.102817	0.901561
8	741j	FF	11	97.84	12	283.58	0.345017	1.25266	0.15609	0.897952
9	741k	FF	13	107.97	19	326.85	0.330335	1.37881	0.243821	0.885553
10	741r	FF	11	99.43	16	306.04	0.324892	1.49542	0.192878	0.982724
11	741v	FF	11	114.08	17	361.77	0.315338	1.49597	0.225069	0.900607
12	741x	FF	12	83.8	17	220.28	0.380425	1.41158	0.190976	0.971046
13	741y	FF	13	101.93	18	284.49	0.35829	1.45992	0.236122	0.889366
14	742c	FF	17	130.13	23	279.24	0.466015	1.03612	0.168811	1.00136
15	742h	FF	14	36.87	19	136.42	0.270268	1.30784	0.372943	1.01507
16	742j	FF	15	113.41	20	296.88	0.382006	1.37404	0.301714	0.880676
17	742m	FF	13	89.24	18	208.62	0.427763	1.37752		0.516036
18	742p	FF	15	135.81	21	319.47	0.42511	1.28945	0.0810312	0.917412
19	742q	FF	14	152.96	19	382.15	0.400262	1.36036	0.234584	0.955988
20	742s	FF	16	169.5	22	335.28	0.505548	1.1433	0.0385838	1.04347
21	742u	FF	14	126.59	20	295.11	0.428959	1.20634	0.0897057	0.996611
22	743a	FF		180.3		327.04			0.0673034	1.3356
23	743e	FF		84.66		160.89			0.0285037	1.24226
24	743g	FF	20	96.01	26	227.85	0.421374	1.19133	0.0566751	1.23636
25	743i	FF	16	101.14	21	253.85	0.398424	1.35001	0.309002	1.02204
26	780a	FF	21	163.88	27	365.06	0.448913	1.19966	0.176785	1.3289
27	780c	FF	17	134.65	22	286.39	0.470163	1.15997	0.169345	1.19919
28	780d	FF	11	35.95	16	180.06	0.199656	2.12573	0.342299	0.841097
29	780g	FF	17	139.47	22	276.38	0.504631	1.10239	0.232016	1.17392
30	780k	FF	20	100.1	26	239.69	0.417623	1.15674	0.0985456	1.16974
31	780l	FF	17	88.69	23	279.55	0.31726	1.40253	0.468596	1.2086
32	780r	FF	17	85.39	22	227.06	0.376068	1.40391	0.34362	0.962402
33	780s	FF	17	124.03	23	264.47	0.468976	1.21059	0.207246	1.18234
34	780t	FF	13	64.27	18	201.12	0.31956	1.51004	0.272812	0.825612
35	780x	FF	21	120.91	27	265.39	0.455594	1.19841	0.168719	1.20757
36	780y	FF	15	66.04	21	218.51	0.302229	1.26711	0.0892587	0.950207
37	781d	FF	15	104.37	19	306.71	0.340289	1.34445	0.287401	0.883712
38	781e	FF	19	128.73	25	394.91	0.325973	1.41156	0.0461048	1.19902
39	781f	FF	12	66.47	17	220.65	0.301246	1.57485	0.39242	0.850746
40	781h	FF	23	140.51	30	330.76	0.42481	1.22931	0.0806269	1.26622
41	781k	FF	18	134.53	24	356.7	0.377152	1.23407	0.114326	1.10807
42	781l	FF	18	138.92	24	392.41	0.354017	1.42442	0.158864	0.915716
43	781n	FF	13	98.64	18	354.81	0.278008	1.63301	0.302899	0.901113
44	781q	FF	16	143.01	22	384.47	0.371967	1.41487		1.09988
45	780f	FF	16	130.44	22	329.84	0.395464	1.2868	0.307565	1.18168
46	780q	FF	17	119.39	23	272.35	0.43837	1.24181		1.15931
2 weeks
1	753a	FF	18	113.96	23	276.62	0.411973			0.918907
2	753c	FF	14	104.74	19	268.14	0.390617	1.28957	0.127395	0.908409
3	753f	FF	14	80.69	19	226.14	0.356814	1.49548	0.373025	0.995319
4	754c	FF	20	135.5	26	364.57	0.371671	1.25314	0.363341	1.01958
5	754d	FF	14	104.92	19	324.72	0.323109	1.38801	0.343805	1.02239
6	754j	FF	12	61.71	18	316.84	0.194767	1.30854	0.08676	0.724343
7	754k	FF	11	47.73	17	295.42	0.161567	1.4911	0.0716085	0.709425
8	756b	FF	14	96.74	20	299.57	0.32293	1.40821	0.223465	0.898996
9	756c	FF	11	57.01	16	218.45	0.260975	1.58446	0.487458	0.915622
10	756h	FF	14	121.4	19	301.95	0.402053	1.32834	0.24563	0.923306
11	756j	FF	13	110.17	18	318.92	0.345447	1.47481	0.272944	0.894055
12	756n	FF	13	95.65	18	231.88	0.412498	1.31197	0.132118	0.940316
13	756o	FF	13	57.56	18	180.55	0.318804	1.30855	0.218238	0.930272
14	756p	FF	12	62.44	17	237.13	0.263315	1.6696	0.47637	0.927654
15	756w	FF	13	103.03	18	243.8	0.4226	1.34835	0.134998	0.899285
16	757b	FF	16	175.12	22	296.4	0.590823	1.03238	0.207734	0.976207
17	757d	FF	14	143.68	19	346.63	0.414505	1.31605	0.281677	0.866574
18	757j	FF	15	133.92	20	317.27	0.422101	1.29533	0.240136	0.916465
19	757p	FF	15	97.11	20	276.07	0.351759	1.41633	0.440358	0.825168
20	757s	FF	14	138.43	19	356.21	0.388619	1.3276	0.417892	0.800238
21	757u	FF	16	193.85	21	373.61	0.518857	1.11462	0.292861	0.971788
22	757ae	FF	12	66.84	17	191.35	0.349308	1.21813	0.00878503	0.928588
23	757af	FF	15	76.91	20	156.01	0.492981			1.07488
24	757ag	FF	15	32.59	20	158.27	0.205914	1.03743	0.411331	0.817412
25	766b	FF	15	57.07	19	159.67	0.357425	1.23322	0.0948113	0.889951
26	766c	FF	15	85.76	20	207.28	0.41374	1.10739	0.146581	0.851775
27	766d	FF	17	136.85	22	313.49	0.436537	1.14176	0.12236	0.918555
28	766f	FF	19	153.45	24	303.6	0.505435	0.999153	0.103789	0.961418
29	766h	FF	12	33.69	17	140.57	0.239667	1.2339	0.0975806	0.961873
30	766k	FF	14	75.32	19	143.93	0.52331	1.03478	0.0444659	0.986113
31	766l	FF	14	48.22	18	145.94	0.33041	1.42866	0.127106	0.885864
32	766n	FF	13	39	17	123.84	0.314922	1.36641	0.246229	0.83418
33	766t	FF	13	57.5	18	223.64	0.25711	1.62087	0.341272	0.83944
34	766v	FF	13	71.29	18	237.62	0.300017	1.62842	0.191949	0.868241
35	766w	FF	13	62.99	18	182.81	0.344565	1.56199	0.116988	0.831108
36	766ae	FF	15	95.71	20	236.52	0.404659	1.36287	0.192957	0.998474
37	766ah	FF	13	69.77	18	228.71	0.305059	1.59223	0.0122447	0.879331
38	768a	FF	20	175.6	26	334.24	0.525371	1.05774	0.0762768	1.13277
39	768b	FF		109.32		194.46			0.194066	1.24072
40	768e	FF	21	90.82	27	208.38	0.435838	1.27428	0.350378	1.09261
41	768g	FF		83.99		159.49			0.256076	1.21305
42	768l	FF	22	90.4	28	206.06	0.438707	1.17887	0.224517	1.16583
43	768n	FF	18	131.72	24			1.03841		1.06536
44	768p	FF	15	100.04	21	245.25	0.40791	1.41483	0.362263	0.896702
45	768q	FF	12	39.61	17	140.14	0.282646	1.68266	0.455853	0.849244
46	768r	FF	16	99.19	22	257.21	0.385638	1.45408	0.473789	0.948812
4 weeks
1	744b	FF	16	208.69	21	462.78	0.450949	1.2082	0.215511	0.974653
2	744c	FF	16	88.2	21	206.06	0.428031	1.20408	0.419012	0.894969
3	744j	FF	13	126.96	18	342.3	0.370903	1.44998	0.274257	0.877153
4	744k	FF	13	104.56	18	340.34	0.307222	1.54514	0.383518	1.00962
5	744n	FF	15	124.94	20	350.78	0.356178	1.3733	0.279941	0.872863
6	744o	FF	14	100.22	19	317.82	0.315336	1.4538	0.448	0.823591
7	744r	FF	14	165.41	20	390.7	0.423368	1.30554	0.337131	0.89931
8	744s	FF	12	102.73	17	271.31	0.378644	1.38022	0.228477	0.91133
9	744w	FF	11	80.81	17	324.29	0.249191	1.37842	0.10494	0.826762
10	744aa	FF	13	143.86	18	407.73	0.352832	1.38148	0.16631	0.88054
11	745b	FF		161.14		328.32			0.189161	0.825271
12	745c	FF		157.29		318.15			0.0508973	1.31004
13	745f	FF	19	102.36	26	234.63	0.436261	1.20985	0.0784332	1.18164
14	745g	FF	20	143.25	26	431.65	0.331866	1.25271	0.102361	1.01717
15	745i	FF	21	149.11	27	375.62	0.39697	1.21736	0.16194	1.24578
16	745j	FF	24	102.91	31	211.74	0.486021	1.086	0.0989198	1.27514
17	745k	FF	22	130.56	29	283.09	0.461196	1.17295	0.0522964	1.1744
18	745m	FF	18	173.47	24	406.51	0.42673	1.11362	0.330692	0.979735
19	745n	FF	20	147.16	27	332.35	0.442786	1.1991	0.0903644	1.05076
20	745o	FF	18	120.85	24	328.2	0.368221	1.32735	0.151154	0.893638
21	745q	FF	18	117.25	23	263.44	0.445073	1.27437	0.218541	0.847288
22	745r	FF	13	93.45	18	288.83	0.323547	1.45126	0.247116	0.856533
23	747a	FF	17	57.07	23	178.17	0.320312	1.51656	0.21428	0.984869
24	747d	FF	16	152.1	22	340.4	0.446827	1.24162	0.151289	0.932811
25	747f	FF	16	89.79	22	211	0.425545	1.31195	0.123537	0.876535
26	747i	FF	16	112	22	278.57	0.402053	1.25268	0.158158	0.915106
27	747k	FF	13	108.16	20	255.5	0.423327	1.29623	0.203005	0.926897
28	748e	FF	20	117.86	26	297.37	0.396341	1.26158	0.188656	1.12702
29	748f	FF	20	163.95	26	318	0.515566	1.13772	0.12063	1.09414
30	748k	FF		83.32		147.77			0.141888	1.13242
31	748l	FF	16	92.29	21	209.48	0.440567	1.23339	0.149914	0.96765
32	748s
33	749c	FF	15	68.61	22	206.98	0.331481	1.32022	0.0332154	0.795494
34	749i	FF	16	201.61	22	420.12	0.479887	1.17921	0.139811	1.00909
35	749k	FF	11	79.35	17	343.27	0.231159	1.11997		0.687297
36	749l	FF	14	164.62	20	316.9	0.51947	1.01853		0.79455
37	749n	FF	12	70.07	18	362.38	0.193361	2.20465		0.68772
38	749o	FF	10	39.25	16	343.03	0.114421	1.6158		0.673672
39	771a	FF	16	29	22	76	0.381579	1	0.0363636	0.689655
40	771j	FF	12	36.62	17	223.7	0.163701	1.99345	0.274379	0.721519
41	771k	FF	14	49.01	20	153.94	0.318371	1.53805	0.129725	0.805039
42	771o	FF	12	47.85	17	197.76	0.24196	1.54859	0.152946	0.859222
8 weeks
1	760i	FF	13	84.17	18	254.28	0.331013	1.49745	0.418292	0.888196
2	760j	FF	16	71.05	21	174.75	0.406581	1.13568	0.0116134	0.976759
3	760m	FF	14	78.55	19	207.46	0.378627	1.24634	0.0648969	0.951991
4	760p	FF	14	31.68	20	122.93	0.257708	1.40657	0.482103	0.815117
5	760y	FF	15	44.31	21	107.36	0.412724	1.31821	0.0878937	1.10247
6	760z	FF	14	62.2	19	169.32	0.367352	1.40129	0.431062	0.918827
7	761f	FF	14	55.48	20	224.62	0.246995	1.68097	0.332373	0.92498
8	762a	FF	19	75.26	26	194.89	0.386167	1.33417	0.0238288	0.837675
9	762c	FF	18	66.35	24	129.15	0.513744	1.17468	0.172065	0.963696
10	762d	FF	16	121.77	22	255.99	0.475683	1.25663	0.151234	0.937556
11	762e	FF	16	76.6	22	186.22	0.411341	1.36736	0.15671	0.879578
12	762f	FF	19	167	25	287.79	0.580284	1.03838	0.0832359	0.941528
13	762h	FF	15	122.62	20	292.61	0.419056	1.30664	0.289903	0.804601
14	762i	FF	18	153.94	24	327.77	0.469659	1.22398	0.138508	0.914438
15	762q	FF	12	66.16	18	216.93	0.304983	0.712213	0.0783348	0.742196
16	762r	FF	18	167.24	24	294.63	0.567627	1.03139	0.0481003	0.910934
17	762s	FF	12	94.18	17	288.71	0.32621	1.58197	0.36354	0.919139
18	762w	FF	16	64.7	21	309.03	0.209365	1.89335	0.411116	0.771652
19	762aa	FF	14	44.37	20	128.97	0.344033	1.6412	0.208994	0.777234
20	763b	FF	18	98.15	24	277.47	0.353732	1.4322	0.22415	0.953396
21	763d	FF	16	127.2	22	327.95	0.387864	1.38632	0.239353	0.941226
22	763e	FF	13	59.63	18	258.74	0.230463	1.81888	0.246038	0.872819
23	763g	FF	17	120.79	23	321.67	0.375509	1.39722	0.0699576	1.07552
24	763j	FF	14	54.45	19	196.05	0.277735	1.49091	0.131229	0.892978
25	763o	FF	19	150.27	25	320.87	0.468321	0.951687	0.294729	0.897179
26	763u	FF	15	115.54	21	286.63	0.403098	1.40471	0.204382	0.884442
27	763ad	FF	18	100.89	24	239.45	0.421341	1.3933	0.239353	1.05963
28	764a	FF	15	190.31	21	441.18	0.431366	1.20367	0.223847	0.924949
29	764c	FF	14	99.12	19	286.63	0.345812	1.4206	0.263626	0.949538
30	764i	FF	12	99.31	17	272.16	0.364896	1.30903		0.953987
31	764j	FF	15	147.16	20	408.76	0.360016	1.20243	0.241917	0.855552
32	764r	FF	13	101.57	18	230.29	0.441053	1.25953	0.224955	0.974473
33	762n	FF	14	74.65	19	259.59	0.287569	1.699	0.480936	0.785596

## Sheet: FR type
	No MU	Type	CT	TWF	HRT	TETF	TW/TET	PTP	FatI	20Hz index
Control
1	742r	FR	17	29.11	22	112	0.259911	1.32085	0.937202	0.984649
2	740b	FR	17	40.16	23	135	0.297481	1.36628	0.597379	0.933585
3	741a	FR	20	24.05	26	107.43	0.223867	1.33222	1	0.910175
4	741f	FR	16	59.33	21	258.37	0.229632	1.50413	0.999048	0.901113
5	741g	FR	14	33.63	19	130.68	0.257346	1.43384	0.970976	0.972569
6	741i	FR	15	23.26	20	81.8	0.284352	1.75795	0.989754	0.922195
7	741l	FR	14	79.29	19	238.04	0.333095	1.56274	0.834163	0.86324
8	741o	FR	14	52.19	19	153.32	0.340399	1.2443	0.930489	0.954488
9	741p	FR	13	51.45	18	183.54	0.28032	1.72381	0.675611	0.892598
10	741s	FR	14	26.25	19	110.42	0.237729	1.61829	0.945218	0.911104
11	741t	FR	17	14.95	22	63.91	0.233923	1.2495	0.989325	0.896214
12	741u	FR	17	17.27	22	66.1	0.261271	1.04227	0.96502	1.00715
13	741z	FR	13	24.66	18	95.95	0.257009	1.41322	0.950533	1.02648
14	742a	FR	16	64.03	21	194.22	0.329678	1.31267	0.845889	0.886706
15	742f	FR	14	36.87	19	136.42	0.270268	1.30784	0.787936	1.02291
16	742i	FR	18	17.33	22	53.91	0.321462	1.09175	0.867451	0.996526
17	742k	FR	14	38.7	18	145.51	0.265961	1.42584	0.876601	1
18	742l	FR	17	83.01	22	203.31	0.408293	1.35586	0.83702	0.901529
19	742n	FR	17	45.96	23	157.23	0.292311	1.31484	0.862682	0.94067
20	742t	FR	20	29.36	25	103.09	0.2848	1.07902	0.951764	0.989463
21	742v	FR	17	16.54	21	68.78	0.240477	1.14752	0.826018	0.940359
22	742w	FR	15	20.14	20	74.71	0.269576	1.35452		1.01451
23	743b	FR	20	29.18	26	119.57	0.244041	1.34716	0.790492	1.2042
24	743c	FR	16	50.42	22	190.5	0.264672	1.51805	0.72862	0.958642
25	743f	FR	22	25.15	28	110.05	0.228532	1.30577	0.700325	1.32413
26	743k	FR	24	68.18	31	167.42	0.407239	1.27295	0.537144	1.22906
27	780b	FR	18	11.05	24	62.44	0.17697	1.53032	1.00236	1.25847
28	780h	FR	13	8.06	19	58.9	0.136842	1.38586	0.938226	0.921842
29	780i	FR	17	15.32	22	88.93	0.17227	1.47389	0.939018	0.96092
30	780n	FR	18	12.27	23	64.27	0.190913	1.22412	1.00268	1.17177
31	780o	FR	19	51.27	25	199.71	0.256722	1.47026	0.77258	0.81648
32	780u	FR	13	8.79	18	47	0.187021	1.28441	1	0.845666
33	780w	FR	17	12.7	22	64.7	0.196291	1.3315	0.78392	1.02467
34	780z	FR	15	39.31	20	154.24	0.254863	1.62732	0.880809	0.80287
35	781b	FR	17	4.15	23	21	0.197619	1.51566		1.0226
36	781c	FR	20	11.78	26	57.19	0.20598	1.43548	0.94691	0.846494
37	781g	FR	13	32.59	18	134.59	0.242143	1.38233	0.87327	0.9199
38	781i	FR	14	37.9	19	201.73	0.187875	1.79894	0.798997	0.910147
39	781m	FR	17	13	21	61.53	0.211279	1.44615	0.950174	0.995987
2 weeks
1	753b	FR	14	15.08	19	75.93	0.198604	1.31167	0.977528	0.934718
2	753d	FR	15	42.85	20	165.29	0.259241	1.51412	0.929188	0.974395
3	754a	FR	21	55.42	31	209.85	0.264093	1.21581	0.919331	0.830499
4	754b	FR	14	23.62	20	157.29	0.150168	1.56351	1.02298	1.02785
5	754e	FR	13	33.2	18	191.6	0.173278	1.81265	0.949006	0.874432
6	754g	FR	17	87.16	24	225.04	0.387309	1.38091	0.597101	1.04077
7	754h	FR	17	22.1	22	128.91	0.171437	1.24842	1	1.38946
8	754l	FR	18	13.55	24	84.78	0.159825	1.38303	0.91546	1.03149
9	754m	FR	14	31.37	19	171.15	0.18329	1.69079	0.968867	0.964446
10	756a	FR	18	14.53	23	85.94	0.169071	1.18445	1.01306	0.845288
11	756d	FR	14	24.54	19	103.52	0.237056	1.09698	1	0.915254
12	756e	FR	14	13.73	19	64.39	0.213232	1.15149	1.00125	0.915278
13	756f	FR	12	19.53	17	99.06	0.197153	1.33129	1.01407	0.89169
14	756k	FR	13	26.92	18	122.2	0.220295	1.36256	0.966118	0.947699
15	756q	FR	17	16.85	22	85.27	0.197608	1.22433	0.928833	0.853958
16	756r	FR	13	46.08	18	170	0.271059	1.46766	0.827708	0.921265
17	756u	FR	12	25.82	17	130.8	0.197401	1.42564	0.943269	0.995904
18	756v	FR	12	34.67	17	161.02	0.215315	1.56504	0.844039	0.929724
19	756x	FR	13	13.25	18	62.81	0.210954	1.14717	0.96183	0.942462
20	756y	FR	16	14.22	21	66.04	0.215324	1.02602	0.987342	0.957462
21	757a	FR	20	17.64	26	83.44	0.211409	1.24546	0.999855	1.2608
22	757c	FR	14	31.37	19	128.36	0.244391	1.49633	0.999363	0.967018
23	757e	FR	14	30.82	20	183.9	0.167591	1.87541	0.842064	0.745042
24	757f	FR	18	45.05	23	129.64	0.347501	1.0242	1.01335	0.93616
25	757g	FR	15	15.87	20	75	0.2116	1.16131	1.00957	0.901924
26	757i	FR	17	14.89	22	80.87	0.184123	1.24647	1.00103
27	757l	FR	15	34	19	120.3	0.282627	1.15618	0.965556	0.933971
28	757m	FR	14	25.64	19	119.82	0.213988	1.3163	1.01591	0.894995
29	757n	FR	13	18.92	18	92.65	0.204209	1.39376	1.00571	0.979524
30	757o	FR	14	59.94	19	183.54	0.326577		0.921448
31	757q	FR	14	53.1	19	215.34	0.246587	1.5	0.982094	0.937481
32	757r	FR	19	54.63	24	181.52	0.300959	1.10379	0.979969	0.921632
33	757t	FR	15	18.13	19	77.82	0.232974	1.04688	1.02541	0.9422
34	757v	FR	12	28.75	17	163.52	0.175819	1.54783	0.959413	0.938275
35	757x	FR	14	64.94	19	191.96	0.3383	1.31121	0.908661	0.866725
36	757y	FR	12	32.17	17	156.19	0.205967	1.41623	0.990189	0.990036
37	757aa	FR	13	39.19	18	218.15	0.179647	1.87369	0.908268	0.804276
38	757ab	FR	12	35.34	17	205.94	0.171603	1.76684	0.925775	0.911253
39	757ac	FR	13	11.11	18	68.06	0.163238	1.21962	1.00611	0.909879
40	766a	FR	13	26.73	18	123.36	0.216683	1.3382	0.902057	0.947888
41	766e	FR	17	5.98	18	38.15	0.15675	1.17391	1.03838	0.945946
42	766g	FR	17	31.8	21	91.37	0.348035	1.0173	0.872061	0.820229
43	766i	FR	14	8.24	19	49.56	0.166263	1.42233	0.967647	1.13692
44	766j	FR	16	7.75	21	41.14	0.188381	1.19742	1	0.77047
45	766m	FR							0.834299
46	766o	FR	16	24.35	20	102.3	0.238025	1.37125	0.94635	0.963593
47	766p	FR	13	30.34	18	141	0.215177	1.57713	0.906787	0.876383
48	766q	FR	13	15.69	17	85.57	0.183359	1.3652	0.977939	0.878957
49	766u	FR	13	25.09	18	119.69	0.209625	1.73456	0.882045	0.838068
50	766y	FR	14	6.78	19	41.32	0.164085	0.936578	1.03457	0.888418
51	766z	FR	15	6.47	19	51.82	0.124855	1.25502	1.02311	0.901478
52	766aa	FR	17	6.53	19	44.07	0.148173	1.20521	0.995025	0.945993
53	766ab	FR	14	23.62	19	120.24	0.19644	1.83489	0.796409	0.809256
54	766af	FR	13	4.15	18	30.52	0.135976	1.08916	0.992516	0.860656
55	766ag	FR	15	5.49	19	41.81	0.131308	1.16758	0.784604	0.91256
56	768d	FR	16	29.66	22	132.21	0.22434	1.71005	0.87251	0.861993
57	768f	FR	17	51.45	22	167.49	0.307183	1.55646	0.631485	0.948037
58	768h	FR	13	30.52	18	125.49	0.243207	1.74803	0.80421	0.809348
59	768k	FR	17	9.22	21	60.73	0.15182	1.63557	0.78357	0.957932
60	768m	FR	16	73.18	22	264.53	0.276642	1.55644	0.749103	0.762868
61	768o	FR	17	20.08	23	110.97	0.18095	1.48357	0.976634	0.85214
62	768s	FR	15	24.6	20	115.12	0.21369	1.54837	0.967072	0.910743
63	768t	FR	12	13.43	16	88.99	0.150916	1.60015	0.971787	1.05659
64	768u	FR	16	59.02	21	215.28	0.274155	1.57099	0.802982	0.853293
65	768x	FR	15	42.42	20	199.77	0.212344	1.5554	0.859298	0.882421
66	753e	FR	17	11.41	22	65.49	0.174225	1.44435	0.988945	0.955988
4 weeks
1	771h	FR	12	18.74	18	138.8	0.135014	2.0683	0.540704	0.702456
2	744a	FR	13	21.12	19	104.19	0.202707	1.34659	1	0.977948
3	744d	FR	17	16.36	21	66.9	0.244544	1.14914	1	0.880544
4	744e	FR	13	29.42	18	114.32	0.257348	1.31951	1	0.955201
5	744g	FR	15	59.45	20	197.39	0.30118	1.29672	0.886084	0.857791
6	744h	FR	16	47.91	21	187.26	0.255847	1.23189	0.882672	0.916813
7	744i	FR	20	22.34	24	105.23	0.212297	1.30886	1	0.931092
8	744q	FR	14	27.89	19	124.76	0.223549	1.28469	0.976744	0.985966
9	744x	FR	13	29.36	18	115.79	0.253562	1.26805	0.986842	0.979251
10	744y	FR	18	14.04	23	56.09	0.250312	1.1567	1	0.829649
11	744z	FR	14	26.86	19	124.76	0.215293	1.29747	0.972548	1.01028
12	744ab	FR	15	16.85	20	83.25	0.202402	1.23145	0.982759	0.900862
13	745a	FR				101.5			0.832887
14	745d	FR	16	22.16	21	121.22	0.182808	1.30821	0.862329	0.985994
15	745e	FR		57.5		192.33			0.799985	0.780812
16	745h	FR	17	41.93	22	148.87	0.281655	1.30432	0.95189	0.919376
17	745l	FR	13	17.03	17	74.1	0.229825	1.11803	1.02796	0.724985
18	745t	FR	22	41.38	28	149.36	0.277049	1.0841	0.928101	0.946524
19	745u	FR	16	62.26	22	233.89	0.266194	1.22454	0.881597	0.850721
20	747b	FR	17	39.12	22	145.15	0.269514	1.61478	0.914682	0.925585
21	747c	FR	14	27.47	20	133	0.206541	1.43538	0.989292	0.985855
22	747e	FR	16	41.75	21	172.8	0.241609	1.5394	0.882939	0.873212
23	747g	FR	15	38.64	21	198.92	0.194249	1.50854	0.977885	0.906867
24	747h	FR	13	21.42	18	98.76	0.216889	1.33053	0.985507	0.979202
25	747l	FR	12	48.59	17	175.85	0.276315	1.63058	0.82085	0.900469
26	748a	FR	16	25.27	22	170.9	0.147864	1.52157	1	0.981449
27	748b	FR	14	9.77	19	57.01	0.171373	1.34903	1.01426	0.898148
28	748c	FR	10	19.71	15	119.94	0.164332	1.72501	0.94045	0.887495
29	748d	FR	13	31.43	18	150.09	0.209408	1.6042	0.95105	0.868401
30	748g	FR	15	15.32	20	85.76	0.178638	1.49021	0.866348	0.77845
31	748i	FR	17	17.27	23	85.45	0.202106	1.40301	1.01139	0.781123
32	748n	FR	22	10.44	22	69.03	0.151239	1.3908	1	0.927256
33	748o	FR	17	12.57	23	73.37	0.171323	1.37868	0.963717	0.873801
34	748p	FR	14	7.75	18	49.87	0.155404	1.29935	1	0.816054
35	748u	FR	17	69.22	23	205.27	0.337214	1.44958	0.822905	0.803887
36	748w	FR	16	49.81	22	249.21	0.199872	1.64947	0.912236	0.845812
37	749a	FR	13	30.27	18	181.22	0.167035	1.59101	0.963544	0.908701
38	749b	FR	13	24.96	18	126.9	0.19669	1.40104	0.968226	0.964364
39	749d	FR	13	45.9	18	170.54	0.269145	1.60632	0.893544	0.941876
40	749f	FR	12	44.31	17	195.26	0.226928	1.73708	0.950727	0.922803
41	749h	FR	12	27.16	17	137.94	0.196897	1.56627	0.957477	1.01102
42	749j	FR	13	29.6	17	131.78	0.224617	1.35068	0.985703	0.981283
43	771b	FR	16	9.28	16	74.34	0.124832	1.13793	0.909091	0.877369
44	771c	FR	12	2.26	16	26.8	0.0843284	2.40265	0.630501	1.06061
45	771d	FR	12	14.95	17	164.68	0.0907821	1.40749	0.70539	0.89101
46	771e	FR	12	3.11	15	36.62	0.0849263	1.15756	1	0.885246
47	771f	FR	10	4.82	14	62.32	0.0773427	1.27801	1	1.04276
48	771g	FR	13	2.69	13	31.13	0.0864118	1.36059	1.00554	1.00334
49	771i	FR	11	15.56	16	149.54	0.104052	2.18123	0.844957	0.88042
50	771l	FR	12	2.69	12	32.17	0.0836183	1.3829	0.965858	1.03934
51	771m	FR	16	3.6	20	42.91	0.0838965	1.27222	1	1.02553
8 weeks
1	760h	FR	13	54.45	18	186.35	0.292192	1.56382	0.54634	0.894197
2	762y	FR	15	56.15	20	284.49	0.197371	1.84043	0.708642	0.807368
3	760a	FR	19	43.21	24	197.15	0.219173	1.13863	0.9415	0.8616
4	760c	FR	19	23.26	27	119.02	0.195429	1.29364	0.989548	0.826845
5	760d	FR	19	24.84	24	108.58	0.228771	1.10064	1.01316
6	760e	FR	23	27.95	29	114.57	0.243956	1	0.986667	0.92632
7	760f	FR	16	16.6	21	76.3	0.217562	1.0994	0.962102	0.823926
8	760g	FR	16	13.25	21	65.25	0.203065	1.16075	1	0.686461
9	760k	FR	14	36.44	19	171.15	0.212913	1.48408	0.839678	0.892004
10	760n	FR	14	26.12	19	126.9	0.205831	1.39969	0.892652	0.979392
11	760o	FR	16	33.57	21	151.07	0.222215	1.45636	0.941281
12	760q	FR	16	47.43	21	196.82	0.240982	1.33713	0.838287	0.877442
13	760s	FR	16	14.34	22	75.81	0.189157	1.29847	0.870117	0.769508
14	760t	FR	15	25.94	20	132.82	0.195302	1.367	0.912272	0.883182
15	760u	FR	16	17.33	21	93.75	0.184853	1.26082	0.995536	0.848108
16	761a	FR	15	12.02	21	80.26	0.149763	1.25957	0.978055	1.01448
17	761b	FR	15	13.55	20	93.81	0.144441	1.21181	0.844495	1.08919
18	761d	FR	13	14.16	19	110.48	0.128168	1.36653	0.919419	1.09004
19	761e	FR	16	16.91	22	111.94	0.151063	1.35364	0.973801	1.03387
20	761g	FR	12	13.25	17	89.72	0.147682	1.3034	0.971693	0.876722
21	761i	FR	17	7.51	23	49.87	0.150592		0.65051	1.07573
22	761k	FR	16	20.57	22	154.85	0.132838	1.29655	0.786061	1.19162
23	762b	FR	13	10.44	18	74.71	0.13974	1.23372	1.02593	0.928361
24	762k	FR	13	40.65	18	168.71	0.240946	1.26888	0.953648	0.928383
25	762o	FR	15	17.94	20	119.33	0.150339	1.51059	1.00435	0.879169
26	762p	FR	10	17.33	14	137.52	0.126018	1.7011	0.924731	0.991089
27	762u	FR	18	9.28	22	73.92	0.125541	1.21013	1	0.792195
28	762v	FR	13	27.95	18	156.38	0.178731	1.55063	0.954737	0.876325
29	762ab	FR	16	10.86	20	68.73	0.15801	1.14641	1.03418	0.807502
30	762ad	FR	12	11.66	17	109.91	0.106087	1.75386	1	0.94673
31	762ae	FR	13	15.14	17	127.87	0.118402	1.59643	1	0.86586
32	763a	FR	11	11.47	16	105.84	0.108371	1.50044	1	0.882135
33	763c	FR	14	9.52	19	73.31	0.12986	1.35294	0.997508	0.81893
34	763f	FR	13	12.63	18	99.19	0.127331	1.37767	1	1
35	763h	FR	13	7.2	18	58.05	0.124031	1.28056	0.981166	0.896461
36	763p	FR	14	16.85	19	153.14	0.11003	1.88012	0.979801	0.926031
37	763q	FR	14	7.93	18	73.67	0.107642	1.29256	1.01094	0.758621
38	763r	FR	14	14.71	19	99.61	0.147676	1.39021	0.970588	0.930622
39	763s	FR	13	19.96	18	162.18	0.123073	1.54509	1	1
40	763t	FR	21	31.25	26	164.68	0.189762	1.088	0.965543	1.03926
41	763x	FR	14	15.08	19	126.77	0.118956	1.42905	1	0.923777
42	763z	FR	13	13.25	18	123.84	0.106993	1.54792	0.982872	0.916449
43	763aa	FR	13	9.4	18	89.05	0.105559	1.40957	1	1.02731
44	763ac	FR	15	6.84	20	67.63	0.101139	1.25	0.998754	0.790634
45	764d	FR	16	21.42	21	141.161	0.151742	1.16853	1	0.889576
46	764f	FR	12	28.44	16	158.02	0.179977	1.54747	0.95008	1.06007
47	764g	FR	15	82.22	20	267.28	0.307617	1.48735	0.780313	0.870107
48	764k	FR	16	37.97	21	153.26	0.247749	1.27311	1.00675	0.96617
49	764l	FR	14	58.6	19	243.54	0.240618	1.45307	0.926804	0.925815
50	764ł	FR	14	60.55	19	308.85	0.19605	1.39405	0.893094	0.988536
51	764n	FR	14	28.5	19	137.39	0.207439	1.4607	0.986174	1.02867
52	764o	FR	16	97.23	21	430.25	0.225985	1.54808	0.827416	0.884681
53	764p	FR	13	38.7	18	160.53	0.241076	1.48734	0.916174	0.964068
54	764w	FR	11	39.25	16	185.43	0.21167	1.64968	0.945729	0.978512
55	764x	FR	14	37.72	19	208.56	0.180859	1.21686	0.947296	0.985744
56	764y	FR	11	70.25	16	220.22	0.318999	1.51359	0.797386	0.925635
57	764z	FR	14	11.96	18	88.14	0.135693	1.29097	1.00578	0.977029
58	764ab	FR	13	30.76	18	151.74	0.202715	1.40085	0.98146	0.992621
59	764ad	FR	12	27.59	17	127.45	0.216477	1.2722	0.986449	1
60	760v	FR	18	13.12	23	63.23	0.207496	1.14482	1.00777	0.983487
61	762g	FR	18	8.67	23	50.6	0.171344	1.22491	1.00587	0.621588
62	762j	FR	17	9.95	21	58.72	0.169448	1.08543	1	0.831194
63	764aa	FR	15	8.79	20	61.1	0.143863	1.0694	0.966545	1.59468

## Sheet: S type
	No MU	Type	CT	TWF	HRT	TETF	TW/TET	PTP	FatI	20Hz index
Control
1	740d	S	34	6.29	35	44.98	0.13984	1.03816	0.96225	5.71753
2	741m	S	24	6.41	30	42.73	0.150012	0.865835	0.966218	6.05766
3	741n	S	32	2.8	35	9.77	0.286592		0.933908	7.4863
4	741q	S	33	2.2	34	20.63	0.106641	0.913636	0.883477	5.16014
5	741w	S	24	4.7	30	41.32	0.113746	0.819149	0.992223	9.7807
6	742b	S	28	6.59	37	51.27	0.128535	0.972686	1.00583	5.27106
7	742d	S	25	8.06	31	47.79	0.168655	1.03722	0.967742	4.90301
8	742g	S	34	6.71	35	36.93	0.181695			4.26677
9	742o	S	25	6.59	28	43.46	0.151634	1.02883	0.916784	4.64865
10	743d	S	24	2.93	24	27.16	0.107879		0.958532	9.69469
11	780e	S	24	3.3	30	40.53	0.0814212	0.869697	1.00901	8.53737
12	780j	S	25	4.15	25	28.63	0.144953	0.853012	0.986502	4.06024
13	780m	S	29	3.11	29	30.76	0.101105	0.961415	0.995611	7.64769
14	780p	S	21	8.48	26	81.85	0.103604	0.920991	1.00614	6.14548
15	781a	S	21	4.27	28	39.19	0.108956	1.11475	1.04915	4.65929
16	781j	S	19	4.09	25	41.63	0.0982465	1.10024	1.06479	5.18018
17	781o	S	24	4.33	24	37.48	0.115528	1.04388		3.53846
18	781p	S	26	5.8	32	41.2	0.140777	0.968966		5.87845
2 weeks
1	754n	S	25	4.09	29	33.63	0.121618		0.935909	2.00957
2	754o	S	29	3.23	29	35.22	0.0917093	0.888545	0.961635	6.53698
3	756g	S	21	7.26	23	69.64	0.10425	0.899449	1.00804	4.20763
4	756i	S	25	9.4	31	68	0.138235	0.805319	0.971571	5.57565
5	756l	S	24	5.01	30	45.96	0.109008	0.938124	1.05346	5.25926
6	756m	S	19	5.01	20	40.71	0.123066	1.03593	0.968475	2.71862
7	756s	S	22	4.15	23	24.78	0.167474	1.02892	1.00271	3.87173
8	756t	S	23	4.82	30	38.88	0.123971	0.89834	0.996568	6.41339
9	757h	S	22	4.76	24	44.98	0.105825	1.12815	1.04361	6.30162
10	757k	S	18	4.27	20	34.42	0.124056	1.20141	1.00217
11	757w	S	25	5.37	25	40.41	0.132888	1.01117	1.00335	4.47817
12	757z	S	25	3.78	31	29.6	0.127703	0.920635	1.04393	6.01259
13	757ad	S	29	4.27	35	42.79	0.0997897	0.901639	0.949894	6.70159
14	766r	S	27	4.09	27	27.77	0.147281	0.880196	0.944853	4.41928
15	766s	S	25	3.11	30	30.3	0.10264	0.942122	0.968942	6.64722
16	766x	S	30	2.93	30	18.31	0.160022	0.938567	1.05063	5.37543
17	766ac	S	20	3.05	27	26.37	0.115662	1.01967	0.950889	5.28226
18	766ad	S	24	4.33	31	36.74	0.117855	0.889145	0.973063	6.93208
19	768c	S	20	2.01	22	18.98	0.105901	1.18408	1.0075	2.56614
20	768i	S	25	3.78	31	35.89	0.105322	1.05026	0.985133	5.25995
21	768j	S	25	2.62	31	31.74	0.0825457		1.01496	6.43686
22	768v	S	24	2.81	24	23.99	0.117132	1.06406		2.47414
23	768w	S								5.02287
4 weeks
1	744f	S	35	3.3	35	20.87	0.158122	0.851515	1.03272	6.46094
2	744l	S	32	6.78	38	36.68	0.184842	0.828909	1	4.87368
3	744m	S	25	8.36	31	56.34	0.148385	0.811005	0.981631	5.06699
4	744p	S	20	5.43	26	33.81	0.160603	0.909761	0.976505	4.17964
5	744u	S	22	7.39	28	42.79	0.172704	0.801083	1.01347	5.28361
6	745p	S				43.4			0.961873
7	745s	S	28	3.3	36	36.32	0.090859	1.01818	0.963916	6.38798
8	747j	S	27	3.17	35	33.2	0.0954819	1.04101		6.92771
9	747m	S	19	5.19	22	37.9	0.136939		0.984909	3.5152
10	748h	S	26	4.64	28	29.3	0.158362	0.974138	0.9352	4.14878
11	748j	S	23	4.94	28	34	0.145294	1.06275	1.00385
12	748m	S	27	2.75	33	30.46	0.0902823
13	748q	S	33	2.69	39	27.77	0.0968671	1	0.991339	10.6681
14	748r	S	40	1.34	40	21.73	0.0616659	1	1.01317	9.93284
15	748t	S	25	2.56	28	18.31	0.139814	0.929687	0.945095	8.33197
16	748v	S	29	3.05	35	23.07	0.132206	0.839344	1.01816	6.59486
17	749e	S	21	5.74	27	48.4	0.118595		0.994846	5.13083
18	749g	S	22	6.16	30	49.99	0.123225	1.0211	0.95122	5.03875
19	749m	S	22	6.47	28	50.11	0.129116	0.877898	0.980039	5.37895
20	771n	S	33	1.4	33	23.44	0.059727	1.09286	0.918919	2.04918
21	771p	S	28	2.32	30	42.79	0.0542183	1	1.04968	5.52273
8 weeks
1	760b	S	40	4.03	40	33.39	0.120695		0.991395	6.22701
2	760l	S	25	4.27	34	40.77	0.104734	1.05855	1	6.46809
3	760r	S	28	6.47	28	50.78	0.127412	0.905719	0.972939	5.45984
4	760w	S	22	5.92	28	50.23	0.117858	1.01014	1.00805	5.22099
5	761h	S	28	1.28	31	17.64	0.0725624	1.09375		10.1119
6	761j	S
7	762l	S	29	4.76	30	33.81	0.140787	1.06513	0.926416	4.37717
8	762m	S	24	2.93	30	26.31	0.111365	0.87372		11.2807
9	762t	S	21	3.72	24	39.61	0.0939157	0.919355	1.01884	4.9543
10	762x	S	23	3.48	27	32.53	0.106978	1.05172	1.05882	5.95492
11	762z	S	22	4.15	23	38.82	0.106904	0.881928	0.978394	4.70901
12	762af	S	27	3.11	27	32.53	0.0956041	0.92283	0.998752	7.83069
13	763i	S	20	3.3	24	35.1	0.0940171	0.869697	0.97595	3.62931
14	763k	S	20	2.99	21	37.42	0.0799038	1.10368	1.03308
15	763l	S	33	2.99	33	30.76	0.0972042	0.735786	1	7.05818
16	763m	S	36	2.32	36	24.6	0.0943089	0.948276	1.04866	9.77124
17	763n	S	24	2.87	30	26.31	0.109084	1.08362	0.981449	5.85759
18	763v	S	29	2.2	31	29.6	0.0743243	1.08182	1.07296	6.64602
19	763w	S	28	2.81	29	43.15	0.0651217	0.825623	1.02048	8.76891
20	763y	S	35	2.75	35	30.34	0.0906394	0.8	1.01923	5.45734
21	763ab	S	29	3.6	30	46.94	0.0766937	0.933333	0.949247	5.80752
22	763ae	S	28	3.05	28	41.87	0.0728445	0.8	0.961294	8.33106
23	764b	S	38	4.46	38	34	0.131176	0.820628	0.991794	6.25866
24	764h	S	20	2.5	22	30.21	0.0827541	0.928	1.00605	8.76293
25	764m	S	36	3.11	36	43.64	0.0712649	0.92283	1.03241	9.032
26	764t	S	24	6.53	30	46.33	0.140945	0.849923	0.983249	5.23994
27	764u	S	23	4.94	29	43.52	0.113511	0.815789	1.03846	5.9887
28	762ac	S	21	3.23	24	39.67	0.0814217	1.11455	0.919806
