# Supplementary material for: Adaptation of motor unit contractile properties in rat medial gastrocnemius to treadmill endurance training: Relationship to muscle mitochondrial biogenesis
Source: PLoS One. 2018 Apr 19;13(4):e0195704. doi: 10.1371/journal.pone.0195704 (PMC5908179; doi:10.1371/journal.pone.0195704)
Supplement: S2 File — (XLSX) [file pone.0195704.s003.xlsx]

## Sheet: Arkusz1
control	rat	MG	muscle mass/ body mass
S738	512	1.074	0.209766
S739	400	0.819	0.20475
S740	350	0.83	0.237143
S741	460	0.908	0.197391
S742	475	1.014	0.213474
S743	451	0.982	0.217738
S812	462	0.988	0.213853
S813	559	1.16	0.207513
S814	467	1.056	0.226124
S815	478	1.02	0.213389
S816	490	1.083	0.22102
S817	477	0.917	0.192243
S818	442	1.074	0.242986
2W	rat	MG	muscle mass/ body mass
S753	386	0.851	0.220466
S754	417	0.897	0.215108
S755	426	0.872	0.204695
S756	402	0.875	0.217662
S757	455	0.858	0.188571
S758	427	0.977	0.228806
S819	456	0.999	0.219079
S820	434	0.75	0.172811
S821	441	1.119	0.253741
S822	431	1.062	0.246404
4W	rat	MG	muscle mass/ body mass
S744	445	0.888	0.199551
S745	435	1.037	0.238391
S746	410	0.962	0.234634
S747	335	0.709	0.211642
S748	335	0.704	0.210149
S749	422	0.954	0.226066
S799	383	0.834	0.217755
S800	493	1.125	0.228195
S801	421	0.807	0.191686
S802	422	0.961	0.227725
8W	rat	MG	muscle mass/ body mass
S760	357	0.767	0.214846
S761	416	0.907	0.218029
S762	398	0.918	0.230653
S763	372	0.821	0.220699
S764	459	0.977	0.212854
S765	403	0.79	0.19603
S829	438	1.019	0.232648
S828	371	0.93	0.250674
S830	399	1.062	0.266165
S831	410	0.961	0.23439
S832	399	0.854	0.214035
S833	407	0.876	0.215233
S834	431	0.895	0.207657
S835	504	1.146	0.227381
