# Supplementary material for: Adaptation of motor unit contractile properties in rat medial gastrocnemius to treadmill endurance training: Relationship to muscle mitochondrial biogenesis
Source: PLoS One. 2018 Apr 19;13(4):e0195704. doi: 10.1371/journal.pone.0195704 (PMC5908179; doi:10.1371/journal.pone.0195704)
Supplement: S3 File — (XLSX) [file pone.0195704.s004.xlsx]

## Sheet: No of MUs
No of MUs
	FF	FR	S
Control	46	39	18
2 weeks	46	66	23
4 weeks	42	51	21
8 weeks	33	63	28
