# Supplementary material for: Adaptation of motor unit contractile properties in rat medial gastrocnemius to treadmill endurance training: Relationship to muscle mitochondrial biogenesis
Source: PLoS One. 2018 Apr 19;13(4):e0195704. doi: 10.1371/journal.pone.0195704 (PMC5908179; doi:10.1371/journal.pone.0195704)
Supplement: S4 File — (XLSX) [file pone.0195704.s005.xlsx]

## Sheet: S type
	No MU	Type	%force
Control
1	740d	S	0
2	741m	S	12.5095
3	741n	S	0
4	741q	S	31.5514
5	741w	S	17.7511
6	742b	S	16.3851
7	742d	S	12.5889
8	742g	S
9	742o	S	0
10	743d	S
11	780e	S	15.8663
12	780j	S	34.7729
13	780m	S	24.5382
14	780p	S	14.0625
15	781a	S	21.9447
16	781j	S	20.0958
17	781o	S
18	781p	S
2W
1	754n	S	0
2	754o	S	0
3	756g	S	13.1038
4	756i	S	10.4996
5	756l	S
6	756m	S	19.3362
7	756s	S	21.1881
8	756t	S	16.6034
9	757h	S
10	757k	S	32.016
11	757w	S	19.2933
12	757z	S	19.4042
13	757ad	S	0
14	766r	S	26.9026
15	766s	S	19.8223
16	766x	S	0
17	766ac	S	0
18	766ad	S	0
19	768c	S	0
20	768i	S	27.6884
21	768j	S	26.7437
22	768v	S
23	768w	S
4W
1	744f	S	21.9178
2	744l	S	15.2705
3	744m	S	15.5205
4	744p	S	16.8916
5	744u	S	17.4755
6	745p	S
7	745s	S	0
8	747j	S
9	747m	S	9.33865
10	748h	S	0
11	748j	S
12	748m	S	0
13	748q	S	31.5546
14	748r	S	0
15	748t	S
16	748v	S	0
17	749e	S	17.6343
18	749g	S	16.9398
19	749m	S	15.9296
20	771n	S	61.1216
21	771p	S	31.5299
8W
1	760b	S	18.2044
2	760l	S	16.9315
3	760r	S	11.3511
4	760w	S	14.7254
5	761h	S
6	761j	S
7	762l	S	31.5239
8	762m	S	0
9	762t	S	28.3019
10	762x	S	46.8643
11	762z	S	23.4672
12	762af	S	28.0309
13	763i	S	35.5745
14	763k	S	43.1497
15	763l	S	31.431
16	763m	S	22.7941
17	763n	S	0
18	763v	S	23.6878
19	763w	S	27.9669
20	763y	S	0
21	763ab	S	27.1494
22	763ae	S	21.0131
23	764b	S	24.4621
24	764h	S	18.626
25	764m	S	21.9194
26	764t	S	12.8837
27	764u	S	13.4137
28	762ac	S	31.0561

## Sheet: FR type
	No MU	Type	%force
Control
1	742r	FR	4.87166
2	740b	FR	2.1109
3	741a	FR	12.0699
4	741f	FR	10.1133
5	741g	FR	25.6328
6	741i	FR	7.56075
7	741l	FR	0
8	741o	FR	4.90946
9	741p	FR	0
10	741s	FR	5.71617
11	741t	FR	11.1226
12	741u	FR	11.5976
13	741z	FR
14	742a	FR	0.669186
15	742f	FR	5.40408
16	742i	FR	0
17	742k	FR	9.50662
18	742l	FR	0
19	742n	FR	4.98943
20	742t	FR	0
21	742v	FR	8.14204
22	742w	FR
23	743b	FR	0
24	743c	FR	0
25	743f	FR	1.70811
26	743k	FR	0
27	780b	FR	17.7494
28	780h	FR	0
29	780i	FR	21.1427
30	780n	FR	19.3279
31	780o	FR	1.93984
32	780u	FR	26.041
33	780w	FR	10.2775
34	780z	FR	2.78571
35	781b	FR
36	781c	FR	32.3321
37	781g	FR	31.9222
38	781i	FR	19.025
39	781m	FR	18.3664
2W
1	753b	FR	38.9703
2	753d	FR	3.24931
3	754a	FR	13.9259
4	754b	FR	42.2674
5	754e	FR	42.4262
6	754g	FR	0
7	754h	FR	18.2293
8	754l	FR	30.1705
9	754m	FR	36.7417
10	756a	FR	31.3606
11	756d	FR	73.8486
12	756e	FR	22.4345
13	756f	FR	82.8066
14	756k	FR	70.3789
15	756q	FR	18.356
16	756r	FR	3.70917
17	756u	FR	47.7421
18	756v	FR	37.3313
19	756x	FR	25.8778
20	756y	FR	20.7269
21	757a	FR	16.0458
22	757c	FR	5.54887
23	757e	FR	25.3358
24	757f	FR	21.1561
25	757g	FR	23.6128
26	757i	FR	21.1427
27	757l	FR	38.105
28	757m	FR	17.5188
29	757n	FR	38.1648
30	757o	FR	1.79528
31	757q	FR	5.26316
32	757r	FR	6.86084
33	757t	FR	29.3785
34	757v	FR	84.9402
35	757x	FR	1.0436
36	757y	FR	41.5424
37	757aa	FR	20.9797
38	757ab	FR	15.7491
39	757ac	FR	16.8084
40	766a	FR	45.6962
41	766e	FR	48.8933
42	766g	FR	23.8085
43	766i	FR	35.6466
44	766j	FR	73.434
45	766m	FR	12.3549
46	766o	FR	10.222
47	766p	FR	16.5679
48	766q	FR	53.2737
49	766u	FR	17.6573
50	766y	FR	29.8796
51	766z	FR	32.7333
52	766aa	FR	45.3598
53	766ab	FR
54	766af	FR	0
55	766ag	FR	41.1052
56	768d	FR	0
57	768f	FR	0
58	768h	FR	2.16179
59	768k	FR	23.4008
60	768m	FR	3.64955
61	768o	FR	34.8567
62	768s	FR	8.51942
63	768t	FR	47.6709
64	768u	FR	1.4954
65	768x	FR	6.6053
66	753e	FR	21.063
4W
1	771h	FR	8.18552
2	744a	FR	36.3266
3	744d	FR	22.2976
4	744e	FR	60.0971
5	744g	FR	0
6	744h	FR	5.20789
7	744i	FR	24.0091
8	744q	FR	21.6314
9	744x	FR	13.9261
10	744y	FR	18.6373
11	744z	FR	20.195
12	744ab	FR	15.5992
13	745a	FR	5.22099
14	745d	FR	14.5753
15	745e	FR	4.06557
16	745h	FR	0
17	745l	FR	17.0331
18	745t	FR	0
19	745u	FR
20	747b	FR	1.95857
21	747c	FR	11.8426
22	747e	FR	2.70814
23	747g	FR	8.98769
24	747h	FR	30.5328
25	747l	FR	1.86069
26	748a	FR	76.5857
27	748b	FR	41.9355
28	748c	FR	72.3535
29	748d	FR	29.281
30	748g	FR	29.0377
31	748i	FR	22.2111
32	748n	FR	29.2714
33	748o	FR	43.3885
34	748p	FR	46.4143
35	748u	FR
36	748w	FR	2.34666
37	749a	FR	20.9362
38	749b	FR	39.4403
39	749d	FR	3.79694
40	749f	FR
41	749h	FR	44.0183
42	749j	FR	68.1238
43	771b	FR	95.1107
44	771c	FR
45	771d	FR	64.5357
46	771e	FR	95.7584
47	771f	FR	128.03
48	771g	FR	76.3217
49	771i	FR	26.3751
50	771l	FR	53.5761
51	771m	FR	56.6638
8W
1	760h	FR	0
2	762y	FR	6.37927
3	760a	FR	43.0483
4	760c	FR
5	760d	FR
6	760e	FR	17.1063
7	760f	FR	18.5331
8	760g	FR	18.2345
9	760k	FR	3.21165
10	760n	FR	18.2479
11	760o	FR	8.59692
12	760q	FR	3.61076
13	760s	FR	25.9402
14	760t	FR	19.5054
15	760u	FR	27.4864
16	761a	FR	7.88804
17	761b	FR	17.507
18	761d	FR	14.7886
19	761e	FR	9.87084
20	761g	FR	8.44261
21	761i	FR	0
22	761k	FR	5.18487
23	762b	FR	71.9531
24	762k	FR	69.3382
25	762o	FR	21.343
26	762p	FR	129.312
27	762u	FR	33.11
28	762v	FR	74.6687
29	762ab	FR	26.7261
30	762ad	FR	73.7173
31	762ae	FR	95.7669
32	763a	FR	78.9809
33	763c	FR	33.1051
34	763f	FR	146.215
35	763h	FR	61.8456
36	763p	FR	50.2841
37	763q	FR	76.6864
38	763r	FR	28.0432
39	763s	FR	50.7155
40	763t	FR	15.2921
41	763x	FR	80.6254
42	763z	FR	130.572
43	763aa	FR	190.291
44	763ac	FR	43.6902
45	764d	FR	82.2921
46	764f	FR	53.8345
47	764g	FR	0
48	764k	FR	4.45371
49	764l	FR	3.03563
50	764ł	FR	25.7416
51	764n	FR	20.6945
52	764o	FR	2.54386
53	764p	FR	12.2953
54	764w	FR	20.8711
55	764x	FR	91.0697
56	764y	FR	0.803465
57	764z	FR	45.7552
58	764ab	FR	16.827
59	764ad	FR	31.992
60	760v	FR	22.3007
61	762g	FR	20.7861
62	762j	FR
63	764aa	FR	17.6766

## Sheet:  FF type
	No MU	Type	%force
Control
1	740a	FF	0
2	740c	FF	2.13267
3	741b	FF	0
4	741c	FF	0
5	741d	FF	0
6	741e	FF
7	741h	FF	0.362018
8	741j	FF	3.26736
9	741k	FF	0
10	741r	FF	1.64064
11	741v	FF	0.555371
12	741x	FF	1.69362
13	741y	FF	0
14	742c	FF	0.753884
15	742h	FF	6.86368
16	742j	FF	0
17	742m	FF
18	742p	FF	0
19	742q	FF	0
20	742s	FF	0.286222
21	742u	FF	0.190097
22	743a	FF	0
23	743e	FF	0
24	743g	FF	0
25	743i	FF	0.585859
26	780a	FF	0
27	780c	FF	0.604217
28	780d	FF	16.8105
29	780g	FF	0
30	780k	FF	0
31	780l	FF	0
32	780r	FF	0.351281
33	780s	FF	1.44113
34	780t	FF	0
35	780x	FF	0
36	780y	FF	4.90312
37	781d	FF	0
38	781e	FF	0
39	781f	FF	5.93464
40	781h	FF	1.18801
41	781k	FF	0
42	781l	FF	0
43	781n	FF	3.39729
44	781q	FF
45	780f	FF	0.279897
46	780q	FF
2W
1	753a	FF
2	753c	FF	0
3	753f	FF	1.01091
4	754c	FF	0
5	754d	FF	6.49121
6	754j	FF	31.7645
7	754k	FF	130.292
8	756b	FF	0
9	756c	FF	0.757211
10	756h	FF	0
11	756j	FF	0
12	756n	FF	0.816646
13	756o	FF	0.381247
14	756p	FF	0
15	756w	FF	7.497
16	757b	FF	6.17708
17	757d	FF	0.226179
18	757j	FF	0
19	757p	FF	0
20	757s	FF	0
21	757u	FF	0
22	757ae	FF	1.98377
23	757af	FF
24	757ag	FF	0
25	766b	FF	3.68766
26	766c	FF	0
27	766d	FF	0
28	766f	FF	1.14032
29	766h	FF	7.61336
30	766k	FF	1.01851
31	766l	FF	0
32	766n	FF	11.2746
33	766t	FF	1.34956
34	766v	FF	2.37679
35	766w	FF
36	766ae	FF	0.589491
37	766ah	FF	3.07975
38	768a	FF	0.0867965
39	768b	FF	0
40	768e	FF	0
41	768g	FF	0
42	768l	FF	0
43	768n	FF
44	768p	FF	0
45	768q	FF	0
46	768r	FF	0
4W
1	744b	FF	0.0694826
2	744c	FF	0
3	744j	FF	0
4	744k	FF
5	744n	FF	0
6	744o	FF	0
7	744r	FF	0
8	744s	FF	0
9	744w	FF	18.0765
10	744aa	FF	0
11	745b	FF	0
12	745c	FF	0
13	745f	FF	1.13954
14	745g	FF	0.501865
15	745i	FF	0
16	745j	FF	0
17	745k	FF	0
18	745m	FF	0.888918
19	745n	FF	0
20	745o	FF	0
21	745q	FF	7.77618
22	745r	FF	0
23	747a	FF	0
24	747d	FF	0.302404
25	747f	FF	0.374578
26	747i	FF	0
27	747k	FF	0
28	748e	FF	0
29	748f	FF	0
30	748k	FF	0
31	748l	FF	0
32	748s
33	749c	FF	1.2814
34	749i	FF	0
35	749k	FF
36	749l	FF
37	749n	FF
38	749o	FF
39	771a	FF
40	771j	FF	0
41	771k	FF	2.01078
42	771o	FF	3.85463
8W
1	760i	FF	0
2	760j	FF	3.26284
3	760m	FF	0
4	760p	FF	1.23944
5	760y	FF	1.88118
6	760z	FF	0
7	761f	FF	1.12762
8	762a	FF	0
9	762c	FF
10	762d	FF	0
11	762e	FF	0
12	762f	FF	0.540804
13	762h	FF	0
14	762i	FF	0
15	762q	FF	86.2443
16	762r	FF	1.13317
17	762s	FF	0
18	762w	FF	2.92961
19	762aa	FF	0
20	763b	FF	0
21	763d	FF	0
22	763e	FF	0
23	763g	FF	0
24	763j	FF	0.134238
25	763o	FF	1.55592
26	763u	FF	0
27	763ad	FF	0
28	764a	FF	2.02296
29	764c	FF	0.87347
30	764i	FF
31	764j	FF	2.12615
32	764r	FF	0
33	762n	FF	20.6091
