# Supplementary material for: Adaptation of motor unit contractile properties in rat medial gastrocnemius to treadmill endurance training: Relationship to muscle mitochondrial biogenesis
Source: PLoS One. 2018 Apr 19;13(4):e0195704. doi: 10.1371/journal.pone.0195704 (PMC5908179; doi:10.1371/journal.pone.0195704)
Supplement: S5 File — (XLSX) [file pone.0195704.s006.xlsx]

## Sheet: FatI FF type
	No MU	Type	FTmax	FT120	FatI	1	5	10	15	20	25	30	40	50	60	70	80	90	100	110	120	130	140	150	160	170	180		5	10	15	20	25	30	40	50	60	70	80	90	100	110	120	130	140	150	160	170	180
Control	46		231.058	46.3715	0.199522	246.862	224.854	217.396	210.054	203.453	195.92	186.867	161.227	133.164	104.438	82.9045	69.8264	61.0229	54.1826	49.2763	46.9144	44.618	44.0598	43.241	42.4407	41.4571	40.6802		1	0.971176	0.940215	0.909412	0.875509	0.834292	0.720995	0.601625	0.477278	0.383511	0.324764	0.283864	0.251078	0.226951	0.213512	0.202054	0.198508	0.194089	0.189503	0.184674	0.181017
2 weeks	46		186.952	45.3867	0.234639	195.821	179.033	172.093	165.302	156.102	146.06	135.6	110.086	87.9005	72.0463	62.28	55.6379	51.6051	48.0735	46.5335	45.604	43.9956	42.8365	42.2119	41.2098	41.807	40.8565		1	0.964451	0.918161	0.857634	0.794654	0.736635	0.598529	0.480327	0.400023	0.358012	0.321151	0.295599	0.272267	0.25973	0.251702	0.241196	0.231803	0.226508	0.220248	0.223258	0.218263
4 weeks	42		234.848	44.6508	0.185048	248.986	225.548	216.686	212.487	206.603	199.222	188.432	160.079	128.749	101.402	81.0214	66.5314	57.34	51.693	48.0676	44.7465	43.2184	42.0246	41.06	40.7024	39.8332	39.2532		1	0.961347	0.943612	0.915032	0.881133	0.831476	0.707348	0.572134	0.449479	0.357152	0.291863	0.256654	0.230641	0.212658	0.196233	0.188837	0.182392	0.177219	0.175543	0.170478	0.167065
8 weeks	33		198.448	44.1578	0.219946	213.326	190.326	184.234	180.058	175.361	170.758	165.478	149.236	124.756	96.7956	75.0391	61.9647	53.2881	48.6238	45.8447	44.5191	43.0128	42.3319	41.1553	40.9947	40.1672	38.8891		1	0.978477	0.940276	0.906212	0.880741	0.853535	0.771553	0.652294	0.511498	0.398484	0.327826	0.281387	0.254629	0.238172	0.229683	0.220998	0.216627	0.209015	0.206824	0.202768	0.195261
Control
1	740a	FF	345.35	153.9	0.445635	345.35	313.91	300.79	298.41	295.48	292.18	288.4	282.54	275.03	261.3	242.38	218.51	194.16	173.16	162.72	153.94	152.35	159	157.66	158.27	161.99	161.2		1	0.958205	0.950623	0.941289	0.930776	0.918735	0.900067	0.876143	0.832404	0.772132	0.696091	0.618521	0.551623	0.518365	0.490395	0.48533	0.506515	0.502246	0.504189	0.51604	0.513523
2	740c	FF	125.98	14.47	0.11486	121.71	125.98	123.78	122.81	120	118.29	117.86	112.06	106.45	98.82	81.91	66.29	51.64	36.26	24.41	14.47	6.9	3.78	2.26	1.89	1.59	1		1	0.982537	0.974837	0.952532	0.938959	0.935545	0.889506	0.844975	0.78441	0.650183	0.526195	0.409906	0.287823	0.193761	0.11486	0.0547706	0.0300048	0.0179394	0.0150024	0.0126211	0.00793777
3	741b	FF	227.79	20.39	0.0895123	246.89	227.79	227.3	210.52	197.88	184.64	152.9	57.56	34.24	26.06	22.83	21.24	22.34	23.01	20.14	20.39	20	20	20	20	20	20		1	0.997849	0.924185	0.868695	0.810571	0.671232	0.252689	0.150314	0.114404	0.100224	0.0932438	0.0980728	0.101014	0.0884148	0.0895123	0.0878002	0.0878002	0.0878002	0.0878002	0.0878002	0.0878002
4	741c	FF				254.1	236.58	224.07	221.75	220.22	216.38	211.07	192.39	155.95	101.14	68.12	53.83	52.61	52.43										1	0.947121	0.937315	0.930848	0.914617	0.892172	0.813213	0.659185	0.427509	0.287936	0.227534	0.222377	0.221616
5	741d	FF	290.6	50.66	0.174329	290.6	258.25	241.77	236.03	229.13	223.21	218.94	202.22	171.21	123.17	85.33	66.77	56.03	53.47	52.67	50.66	48.1	44.25	44.13	43.95	44.37	43.03		1	0.936186	0.913959	0.887241	0.864318	0.847783	0.78304	0.662962	0.476941	0.330416	0.258548	0.21696	0.207047	0.20395	0.196167	0.186254	0.171346	0.170881	0.170184	0.17181	0.166621
6	741e	FF
7	741h	FF	189.95	19.53	0.102817	116.4	179.14	189.95	168.58	140.57	123.23	101.14	73.67	55.48	43.82	34.97	29.36	26.92	23.99	21.36	20.02	19.53	18.68	17.64	17.88	17.21	17.94		1	1.06034	0.941052	0.784694	0.687898	0.564586	0.411243	0.309702	0.244613	0.19521	0.163894	0.150274	0.133918	0.119236	0.111756	0.109021	0.104276	0.0984705	0.0998102	0.0960701	0.100145
8	741j	FF	197.45	30.82	0.15609	184.76	197.45	192.14	198.13	198.37	193.91	181.65	133	73.37	44.8	34.55	29.36	29.73	29.85	30.64	30.82	32.72	31.19	30.88	30.46	30.21	29.05		1	0.973107	1.00344	1.00466	0.982071	0.91998	0.673588	0.371588	0.226893	0.174981	0.148696	0.15057	0.151178	0.155179	0.15609	0.165713	0.157964	0.156394	0.154267	0.153001	0.147126
9	741k	FF	227.79	55.54	0.243821	283.58	227.79	223.33	220.83	216.44	213.81	211.62	205.82	192.45	170.48	138.25	103.09	74.89	62.75	58.47	55.54	54.32	52.06	50.66	50.11	50.29	47.79		1	0.980421	0.969446	0.950173	0.938628	0.929014	0.903552	0.844857	0.748409	0.606919	0.452566	0.328768	0.275473	0.256684	0.243821	0.238465	0.228544	0.222398	0.219983	0.220774	0.209798
10	741r	FF	219.31	42.3	0.192878	216.5	219.31	208.56	206.37	205.27	204.47	201.61	176.7	127.81	77.7	44.74	38.88	39.61	39.92	41.08	42.3	42.73	44.25	44.68	43.95	43.64	39.98		1	0.950983	0.940997	0.935981	0.932333	0.919292	0.805709	0.582782	0.354293	0.204003	0.177283	0.180612	0.182025	0.187315	0.192878	0.194838	0.201769	0.20373	0.200401	0.198988	0.182299
11	741v	FF	253.3	57.01	0.225069	269.6	253.3	243.23	241.77	239.51	235.79	231.7	207.16	153.81	96.01	64.21	57.37	54.26	53.41	54.57	57.01	56.95	60.61	59.69	60	59.21	59.45		1	0.960245	0.954481	0.945559	0.930872	0.914726	0.817844	0.607225	0.379037	0.253494	0.22649	0.214212	0.210857	0.215436	0.225069	0.224832	0.239281	0.235649	0.236873	0.233754	0.234702
12	741x	FF	173.53	33.14	0.190976	199.84	173.53	170.54	168.28	166.51	166.2	165.9	155.46	129.52	90.88	55.73	43.64	39.49	37.9	34	33.14	31.74	30.88	26.86	25.09	23.01	21.36		1	0.98277	0.969746	0.959546	0.957759	0.956031	0.895868	0.746384	0.523713	0.321155	0.251484	0.227569	0.218406	0.195932	0.190976	0.182908	0.177952	0.154786	0.144586	0.1326	0.123091
13	741y	FF	222.3	52.49	0.236122	247.69	222.3	213.63	213.32	211.43	208.08	206	194.1	166.2	118.72	73.24	52.55	50.48	47.55	49.99	52.49	56.58	59.94	59.51	62.56	66.84	67.02		1	0.960999	0.959604	0.951102	0.936032	0.926676	0.873144	0.747638	0.534053	0.329465	0.236392	0.227081	0.2139	0.224876	0.236122	0.254521	0.269636	0.267701	0.281422	0.300675	0.301484
14	742c	FF	219.18	37	0.168811	219.18	211.74	201.54	195.87	183.66	163.76	140.69	92.53	54.02	39.37	38.33	37	37	37	37	37	37	37	37	37	37	37		1	0.951828	0.92505	0.867385	0.773401	0.664447	0.436998	0.255124	0.185936	0.181024	0.174743	0.174743	0.174743	0.174743	0.174743	0.174743	0.174743	0.174743	0.174743	0.174743	0.174743
15	742h	FF	224.86	83.86	0.372943	223.88	218.76	224.86	223.94	218.57	214.12	209.17	198.49	195.81	188.6	174.93	154.91	125.06	101.63	88.38	83.99	83.86	84.84	83.1	82.77	83.72	84.84		1	1.02788	1.02368	0.999131	0.97879	0.956162	0.907341	0.895091	0.862132	0.799643	0.708128	0.571677	0.464573	0.404004	0.383937	0.383342	0.387822	0.379868	0.37836	0.382703	0.387822
16	742j	FF	282.42	85.21	0.301714	282.42	235.79	226.33	222.79	219.61	216.07	213.57	207.46	194.71	174.14	148.63	125.37	107.61	96.13	86.67	85.21	84.48	84.35	85.88	87.41	83.13	86.31		1	0.95988	0.944866	0.93138	0.916366	0.905764	0.879851	0.825777	0.738539	0.630349	0.531702	0.456381	0.407693	0.367573	0.361381	0.358285	0.357734	0.364222	0.370711	0.352559	0.366046
17	742m	FF
18	742p	FF	271.13	21.97	0.0810312	271.13	251.53	238.53	232.8	227.48	219.73	212.35	178.53	119.82	76.66	56.52	48.4	35.52	28.14	24.54	21.97	14.95	13.73	13.73	13.67	13.21	12.57		1	0.948316	0.925536	0.904385	0.873574	0.844233	0.709776	0.476365	0.304775	0.224705	0.192422	0.141216	0.111875	0.0975629	0.0873454	0.0594363	0.0545859	0.0545859	0.0543474	0.0525186	0.0499742
19	742q	FF	303.9	71.29	0.234584	353.34	303.9	290.35	284.49	276.99	273.14	268.56	255.75	227.12	173.53	118.47	93.94	85.51	78.37	72.02	71.29	68.79	64.58	64.21	66.04	66.23	63.17		1	0.955413	0.93613	0.911451	0.898782	0.883712	0.84156	0.747351	0.57101	0.389832	0.309115	0.281375	0.257881	0.236986	0.234584	0.226357	0.212504	0.211287	0.217308	0.217934	0.207864
20	742s	FF	276.8	10.68	0.0385838	276.8	264.47	252.75	250.31	243.66	234.08	220.83	157.11	95.4	70.86	53.47	39.49	24.48	15.81	11.41	10.68	10.01	8.67	10.25	7.2	7.26	6.59		1	0.955685	0.946459	0.921314	0.885091	0.834991	0.594056	0.360721	0.267932	0.202178	0.149318	0.0925625	0.0597799	0.0431429	0.0403827	0.0378493	0.0327825	0.0387568	0.0272243	0.0274511	0.0249178
21	742u	FF	226.63	20.33	0.0897057	226.63	216.56	210.94	209.36	205.08	191.72	166.57	95.03	56.89	43.82	39.8	34.36	28.87	22.95	22.52	20.33	18.43	18.92	18.56	18	17.7	18.43		1	0.974049	0.966753	0.946989	0.885297	0.769163	0.438816	0.262699	0.202346	0.183783	0.158663	0.133312	0.105975	0.10399	0.093877	0.0851034	0.0873661	0.0857037	0.0831178	0.0817325	0.0851034
22	743a	FF	312.02	21	0.0673034	312.02	306.47	272.77	265.69	256.02	232.25	227.3	173.47	132.76	82.52	54.99	40.04	30.03	24.17	23.19	21	18.07	10.44	9.03	8.24	8.85	8.3		1	0.890038	0.866936	0.835384	0.757823	0.741671	0.566026	0.433191	0.26926	0.17943	0.130649	0.0979868	0.0788658	0.0756681	0.0685222	0.0589617	0.0340653	0.0294645	0.0268868	0.0288772	0.0270826
23	743e	FF	135.07	3.85	0.0285037	135.07	129.22	130.68	112.37	108.28	100.41	92.1	70.62	46.94	26.37	14.59	6.16	4.7	3.48	3.91	3.85	6.29	5.62	5.68	5.55	3.66	5.37		1	1.0113	0.869602	0.837951	0.777047	0.712738	0.54651	0.363256	0.204071	0.112908	0.0476706	0.0363721	0.0269308	0.0302585	0.0297941	0.0486767	0.0434917	0.043956	0.04295	0.0283238	0.041557
24	743g	FF	190.56	10.8	0.0566751	190.56	180.73	175.6	175.18	172.86	169.32	163.21	148.56	127.81	96.74	69.15	48.22	39.49	28.99	20.08	10.8	8.79	7.45	7.93	7.32	6.41	5.49		1	0.971615	0.969291	0.956454	0.936867	0.90306	0.822	0.707188	0.535274	0.382615	0.266807	0.218503	0.160405	0.111105	0.0597576	0.0486361	0.0412217	0.0438776	0.0405024	0.0354673	0.0303768
25	743i	FF	205.63	63.54	0.309002	231.82	205.63	196.72	193.43	191.96	191.17	187.08	176.7	132.33	95.03	78.19	68.97	60.73	62.81	63.23	63.54	66.47	65.98	66.16	63.42	59.51	62.44		1	0.95667	0.94067	0.933521	0.92968	0.909789	0.85931	0.643535	0.462141	0.380246	0.335408	0.295336	0.305452	0.307494	0.309002	0.32325	0.320868	0.321743	0.308418	0.289403	0.303652
26	780a	FF	316.6	55.97	0.176785	355.42	316.6	301.34	289.8	283.39	276.74	270.52	253.18	225.04	181.1	128.97	92.84	74.95	61.04	56.58	55.97	48.83	46.39	47.18	46.63	47.73	48.04		1	0.9518	0.915351	0.895104	0.8741	0.854454	0.799684	0.710802	0.572015	0.407359	0.293241	0.236734	0.192798	0.178711	0.176785	0.154232	0.146526	0.149021	0.147284	0.150758	0.151737
27	780c	FF	243.29	41.2	0.169345	243.29	230.78	219.12	213.63	206.31	202.58	190.37	164.86	128.3	84.54	59.08	49.81	48.77	47.61	42.3	41.2	46.94	50.17	47.55	49.13	45.84	47.61		1	0.949476	0.925687	0.893968	0.877806	0.824898	0.71436	0.555941	0.366323	0.256001	0.215833	0.211327	0.2063	0.183291	0.178525	0.203397	0.217393	0.20604	0.212887	0.198631	0.2063
28	780d	FF	118.23	40.47	0.342299	145.45	107.97	117.13	118.23	115.12	118.47	113.65	111.03	110.84	108.65	106.27	101.5	92.04	80.81	68.67	56.52	47.67	40.47	36.07	31.5	31.19	28.81		1	1.08484	1.09503	1.06622	1.09725	1.05261	1.02834	1.02658	1.0063	0.984255	0.940076	0.852459	0.748449	0.63601	0.523479	0.441512	0.374826	0.334074	0.291748	0.288877	0.266833
29	780g	FF	239.94	55.67	0.232016	239.94	223.4	212.71	204.78	204.78	198.61	195.01	174.02	154.55	116.64	74.89	56.4	53.59	51.21	53.53	55.67	55.18	57.56	56.95	55.3	56.89	58.84		1	0.952149	0.916652	0.916652	0.889033	0.872919	0.778962	0.691808	0.522113	0.335228	0.252462	0.239884	0.22923	0.239615	0.249194	0.247001	0.257654	0.254924	0.247538	0.254655	0.263384
30	780k	FF	187.02	18.43	0.0985456	187.02	179.57	174.02	174.75	171.82	163.46	152.59	132.82	108.58	75.56	53.22	41.02	32.72	24.41	19.96	18.43	18.25	18.43	22.52	20.08	25.82	25.57		1	0.969093	0.973158	0.956841	0.910286	0.849752	0.739656	0.604667	0.420783	0.296375	0.228435	0.182213	0.135936	0.111154	0.102634	0.101632	0.102634	0.125411	0.111823	0.143788	0.142396
31	780l	FF	266.37	124.82	0.468596	266.37	234.14	223.15	217.66	218.27	215.22	214	211.43	203.56	198.98	196.36	185.13	173.83	155.4	132.45	124.82	117.92	114.75	107.12	99.06	82.28	77.94		1	0.953062	0.929615	0.93222	0.919194	0.913983	0.903007	0.869394	0.849833	0.838644	0.790681	0.742419	0.663705	0.565687	0.5331	0.50363	0.490091	0.457504	0.42308	0.351414	0.332878
32	780r	FF	182.44	62.69	0.34362	218.76	182.44	173.65	170.11	166.69	161.02	159.61	155.16	151.07	147.22	138.25	124.58	103.76	83.19	68.36	62.69	57.86	59.82	64.27	59.76	62.2	58.17		1	0.95182	0.932416	0.91367	0.882592	0.874863	0.850471	0.828053	0.80695	0.757783	0.682855	0.568735	0.455986	0.374699	0.34362	0.317145	0.327889	0.35228	0.32756	0.340934	0.318845
33	780s	FF	224.13	46.45	0.207246	224.13	219.12	206.55	201.97	196.11	186.04	172.8	141.85	92.41	60.24	49.56	47.06	45.05	44.62	44.5	46.45	41.87	41.38	42.66	41.26	42.42	40.96		1	0.942634	0.921732	0.894989	0.849032	0.788609	0.647362	0.421732	0.274918	0.226177	0.214768	0.205595	0.203633	0.203085	0.211984	0.191083	0.188846	0.194688	0.188299	0.193593	0.18693
34	780t	FF	150.58	41.08	0.272812	181.83	150.58	146.43	146.79	144.78	141.85	139.71	136.66	133.12	130.92	124.03	109.2	88.2	69.64	53.29	41.08	35.34	34.97	32.84	32.59	30.15	31.07		1	0.97244	0.974831	0.961482	0.942024	0.927812	0.907557	0.884048	0.869438	0.823682	0.725196	0.585735	0.462478	0.353898	0.272812	0.234693	0.232235	0.21809	0.21643	0.200226	0.206336
35	780x	FF	219.24	36.99	0.168719	219.24	205.15	196.3	188.48	184.76	177.62	171.7	157.29	142.09	118.23	90.09	70.31	55.85	43.7	39.25	36.99	34.06	32.17	35.46	34.85	35.52	37.05		1	0.956861	0.918742	0.900609	0.865806	0.836949	0.766707	0.692615	0.57631	0.439142	0.342725	0.27224	0.213015	0.191323	0.180307	0.166025	0.156812	0.172849	0.169876	0.173142	0.1806
36	780y	FF	158.64	14.16	0.0892587	151.74	158.64	155.89	136.66	96.19	64.39	46.27	22.46	16.6	12.21	12.33	11.41	11.72	13.98	13.43	14.16	12.63	14.65	13.25	14.28	15.38	14.53		1	0.982665	0.861447	0.606341	0.405888	0.291667	0.141578	0.104639	0.0769667	0.0777231	0.0719239	0.073878	0.0881241	0.0846571	0.0892587	0.0796142	0.0923475	0.0835224	0.0900151	0.0969491	0.091591
37	781d	FF	214.3	61.59	0.287401	261.97	214.3	209.72	203.68	198.13	189.7	179.51	117.31	83.8	78.31	72.15	72.76	72.33	69.22	62.07	61.59	58.41	53.9	50.84	45.96	41.81	43.89		1	0.978628	0.950443	0.924545	0.885208	0.837657	0.54741	0.391041	0.365422	0.336678	0.339524	0.337517	0.323005	0.289641	0.287401	0.272562	0.251517	0.237238	0.214466	0.1951	0.204806
38	781e	FF	297.8	13.73	0.0461048	359.08	297.8	282.17	273.93	247.75	250.86	238.29	202.28	145.15	83.32	50.6	33.75	26.31	19.78	18.62	13.73	12.39	12.45	11.11	12.02	8.67	8.67		1	0.947515	0.919846	0.831934	0.842377	0.800168	0.679248	0.487408	0.279785	0.169913	0.113331	0.0883479	0.0664204	0.0625252	0.0461048	0.0416051	0.0418066	0.0373069	0.0403627	0.0291135	0.0291135
39	781f	FF	151.19	59.33	0.39242	189.34	144.72	150.03	151.19	148.93	145.45	139.84	132.27	119.39	99.25	86.55	78.01	73.43	70.62	68.42	64.88	60.98	59.33	54.45	51.52	44.74	40.28		1	1.03669	1.04471	1.02909	1.00504	0.96628	0.913972	0.824972	0.685807	0.598051	0.539041	0.507394	0.487977	0.472775	0.448314	0.421365	0.409964	0.376244	0.355998	0.309149	0.278331
40	781h	FF	255.87	20.63	0.0806269	313.36	255.87	238.53	226.57	215.58	204.9	191.72	157.78	115.18	75.81	51.21	40.47	32.53	26.55	23.93	20.63	18.01	19.96	17.94	16.66	17.09	16.24		1	0.932231	0.885489	0.842537	0.800797	0.749287	0.616641	0.45015	0.296283	0.200141	0.158166	0.127135	0.103764	0.0935241	0.0806269	0.0703873	0.0780084	0.0701137	0.0651112	0.0667917	0.0634697
41	781k	FF	266.43	30.46	0.114326	316.29	266.43	255.75	249.58	241.65	232.55	220.95	187.57	145.57	99.55	70.8	55.06	46.21	40.22	35.65	30.46	25.51	29.42	26.43	24.05	23.07	21.97		1	0.959914	0.936756	0.906992	0.872837	0.829299	0.704012	0.546372	0.373644	0.265736	0.206658	0.173441	0.150959	0.133806	0.114326	0.0957475	0.110423	0.0992005	0.0902676	0.0865893	0.0824607
42	781l	FF	305.86	48.59	0.158864	371.59	305.86	293.34	286.02	278.39	270.64	261.79	236.7	192.75	145.88	106.27	88.93	76.24	62.87	48.59	48.59	40.89	41.57	40.77	41.38	38.45	37.29		1	0.959066	0.935134	0.910188	0.884849	0.855914	0.773883	0.63019	0.47695	0.347447	0.290754	0.249264	0.205552	0.158864	0.158864	0.133689	0.135912	0.133296	0.135291	0.125711	0.121919
43	781n	FF	251.47	76.17	0.302899	251.47	246.47	246.53	243.23	236.82	231.82	223.03	179.63	109.68	86.31	82.16	76.72	76.36	79.96	75.99	76.17	70.68	70.13	65.49	66.71	56.89	51.82		1	1.00024	0.986854	0.960847	0.940561	0.904897	0.728811	0.445003	0.350185	0.333347	0.311275	0.309815	0.324421	0.308313	0.309044	0.286769	0.284538	0.265712	0.270662	0.230819	0.210249
44	781q	FF				316.48	307.93	310.68	207.22	195.93	161.38	125.31	93.81																1	1.00893	0.672945	0.636281	0.52408	0.406943	0.304647
45	780f	FF	302.44	93.02	0.307565	302.44	260.81	254.83	255.01	252.08	245.31	238.41	217.72	190.07	163.15	135.87	120	107.91	97.66	91.74	93.02	86.86	82.71	84.48	86.55	88.56	80.81		1	0.977071	0.977762	0.966527	0.94057	0.914114	0.834784	0.728768	0.625551	0.520954	0.460105	0.413749	0.374449	0.35175	0.356658	0.333039	0.317127	0.323914	0.331851	0.339558	0.309842
46	780q	FF
2 weeks
1	753a	FF
2	753c	FF	350.72	44.68	0.127395	350.72	343.94	331.49	325.08	313.55	289.32	253.91	170.6	113.53	73.98	54.51	45.41	41.26	43.09	40.96	44.68	41.99	44.07	46.57	40.83	39.06	36.68		1	0.963802	0.945165	0.911642	0.841193	0.738239	0.496017	0.330087	0.215096	0.158487	0.132029	0.119963	0.125283	0.119091	0.129906	0.122085	0.128133	0.135402	0.118713	0.113566	0.106647
3	753f	FF	186.69	69.64	0.373025	186.96	179.69	169.26	167.12	165.04	160.53	149.97	84.6	54.26	48.28	51.64	57.25	53.96	56.34	55.42	69.64	66.29	61.04	57.07	52.31	52.92	53.53		1	0.941956	0.930046	0.918471	0.893372	0.834604	0.470811	0.301964	0.268685	0.287384	0.318604	0.300295	0.31354	0.30842	0.387556	0.368913	0.339696	0.317603	0.291112	0.294507	0.297902
4	754c	FF	286.26	104.01	0.363341	332.22	286.26	272.59	268.87	261.85	256.66	249.76	239.81	222.11	193.98	164.8	134.89	119.21	107.43	105.84	104.01	104.07	103.27	103.15	101.08	102.3	97.23		1	0.952246	0.939251	0.914728	0.896597	0.872494	0.837735	0.775903	0.677636	0.5757	0.471215	0.41644	0.375288	0.369734	0.363341	0.363551	0.360756	0.360337	0.353106	0.357367	0.339656
5	754d	FF	242.87	83.5	0.343805	231.39	242.87	229.74	229.32	220.22	194.1	141.85	68.85	39.55	45.66	73.43	95.71	111.33	98.82	94.12	83.5	73.67	70.01	69.09	52.92	65.61	54.99		1	0.945938	0.944209	0.90674	0.799193	0.584057	0.283485	0.162844	0.188002	0.302343	0.394079	0.458393	0.406884	0.387532	0.343805	0.303331	0.288261	0.284473	0.217894	0.270145	0.226417
6	754j	FF	139.35	12.09	0.08676	112.61	139.35	139.47	107.97	59.14	33.81	20.02	16.3	7.87	8.67	7.14	7.39	7.32	8.42	8.48	12.09	11.47	10.56	13.12	12.21	14.47	16.17		1	1.00086	0.774812	0.424399	0.242626	0.143667	0.116972	0.0564765	0.0622174	0.0512379	0.0530319	0.0525296	0.0604234	0.060854	0.08676	0.0823107	0.0757804	0.0941514	0.0876211	0.103839	0.116039
7	754k	FF	150.82	10.8	0.0716085	67.08	94.06	143.99	150.82	99.37	30.34	8.12	5.68	5.55	7.02	7.81	8.06	10.07	9.77	9.7	10.07	10.8	10.8	11.9	12.57	13.61	14.34		1	1.53083	1.60344	1.05645	0.32256	0.0863279	0.060387	0.0590049	0.0746332	0.0830321	0.08569	0.107059	0.10387	0.103126	0.107059	0.11482	0.11482	0.126515	0.133638	0.144695	0.152456
8	756b	FF	216.32	48.34	0.223465	216.32	206.12	199.1	196.72	192.63	184.64	172.37	130.07	73	46.45	40.71	44.92	46.69	49.44	48.59	48.34	43.52	34.12	27.89	29.6	33.57	38.82		1	0.965942	0.954395	0.934553	0.895789	0.83626	0.63104	0.354163	0.225354	0.197506	0.217931	0.226519	0.23986	0.235736	0.234524	0.211139	0.165535	0.13531	0.143606	0.162866	0.188337
9	756c	FF	145.51	70.93	0.487458	189.34	145.51	145.57	145.08	142.09	138.68	137.39	134.46	132.76	125.98	123.11	118.35	111.94	104.31	94.36	83.62	51.21	30.21	23.99	21.85	28.93	26.98		1	1.00041	0.997045	0.976496	0.953062	0.944196	0.92406	0.912377	0.865782	0.846059	0.813346	0.769294	0.716858	0.648478	0.574668	0.351935	0.207615	0.164868	0.150162	0.198818	0.185417
10	756h	FF	236.82	58.17	0.24563	236.82	225.04	213.26	211.74	209.48	202.89	190.13	136.97	70.31	50.05	47.61	50.48	52.61	54.26	54.32	58.17	53.29	49.44	47.91	47.24	46.94	48.4		1	0.947654	0.940899	0.930857	0.901573	0.844872	0.608647	0.312433	0.222405	0.211562	0.224316	0.233781	0.241113	0.241379	0.258487	0.236802	0.219694	0.212895	0.209918	0.208585	0.215073
11	756j	FF	268.81	73.37	0.272944	268.81	240.42	229.01	225.65	221.93	218.57	213.32	201.61	174.93	115.3	66.1	51.45	64.82	68.24	73.98	73.37	69.83	77.27	77.46	73	75.14	67.63		1	0.952541	0.938566	0.923093	0.909117	0.887281	0.838574	0.727602	0.479577	0.274936	0.214	0.269612	0.283837	0.307712	0.305174	0.29045	0.321396	0.322186	0.303635	0.312536	0.281299
12	756n	FF	178.78	23.62	0.132118	178.78	170.84	162.42	159.61	155.52	147.77	132.39	83.93	47.91	36.38	34.85	34.36	34.3	24.41	25.94	23.62	23.93	21.97	19.29	16.97	20.02	20.33		1	0.950714	0.934266	0.910325	0.864961	0.774936	0.491278	0.280438	0.212948	0.203992	0.201124	0.200773	0.142882	0.151838	0.138258	0.140073	0.1286	0.112913	0.0993327	0.117186	0.119
13	756o	FF	97.05	21.18	0.218238	97.05	93.57	95.65	95.46	94.67	89.72	85.27	55.12	30.76	21.49	20.2	18.86	22.16	22.28	21.79	21.18	22.52	21.91	20.87	19.17	20.14	19.84		1	1.02223	1.0202	1.01176	0.958854	0.911296	0.589078	0.328738	0.229668	0.215881	0.20156	0.236828	0.238111	0.232874	0.226355	0.240675	0.234156	0.223042	0.204873	0.21524	0.212034
14	756p	FF	164.62	78.42	0.47637	209.36	164.62	163.88	162.97	161.02	157.96	155.58	152.41	151.49	147.53	141.48	130.99	111.27	89.66	81.42	78.49	76.6	71.35	68.97	67.93	65.74	58.47		1	0.995505	0.989977	0.978131	0.959543	0.945086	0.925829	0.920241	0.896185	0.859434	0.795711	0.67592	0.544648	0.494594	0.476795	0.465314	0.433422	0.418965	0.412647	0.399344	0.355182
15	756w	FF	199.41	26.92	0.134998	199.41	196.91	184.64	184.09	179.02	173.28	165.29	129.03	74.83	47.18	39.49	35.22	32.47	31.5	28.87	26.92	30.21	28.14	28	28	28	28		1	0.937687	0.934894	0.909146	0.879996	0.839419	0.655274	0.380021	0.239602	0.200548	0.178863	0.164898	0.159972	0.146615	0.136712	0.15342	0.142908	0.142197	0.142197	0.142197	0.142197
16	757b	FF	237.13	49.26	0.207734	237.13	232.25	226.51	221.69	199.1	163.27	122.38	66.41	46.82	51.03	55.67	59.14	58.84	56.7	49.56	49.26	44.37	46.51	45.53	48.04	42.54	46.08		1	0.975285	0.954532	0.857266	0.702992	0.526932	0.285942	0.201593	0.21972	0.239699	0.254639	0.253348	0.244133	0.213391	0.212099	0.191044	0.200258	0.196039	0.206846	0.183165	0.198407
17	757d	FF	265.02	74.65	0.281677	265.02	255.68	243.17	242.62	239.75	230.96	219.37	177.13	114.44	71.54	60.98	62.01	68.91	71.35	74.83	74.65	75.75	79.23	69.77	72.88	68.3	69.15		1	0.951072	0.948921	0.937696	0.903317	0.857987	0.69278	0.447591	0.279803	0.238501	0.24253	0.269517	0.27906	0.292671	0.291967	0.296269	0.30988	0.27288	0.285044	0.267131	0.270455
18	757j	FF	259.77	62.38	0.240136	259.77	240.61	228.89	227.3	224.01	219.18	214.12	192.57	146.92	84.54	58.47	57.07	59.45	62.07	67.75	62.38	66.04	66.77	73.73	73.12	75.01	73.92		1	0.95129	0.944682	0.931009	0.910935	0.889905	0.800341	0.610615	0.351357	0.243007	0.237189	0.24708	0.257969	0.281576	0.259258	0.274469	0.277503	0.306429	0.303894	0.311749	0.307219
19	757p	FF	212.35	93.51	0.440358	255.81	212.35	207.22	204.6	200.87	196.54	192.69	187.99	184.39	178.66	169.87	157.41	140.69	122.2	104.31	93.51	89.3	83.38	82.71	81.36	79.96	75.87		1	0.975842	0.963504	0.945938	0.925547	0.907417	0.885284	0.868331	0.841347	0.799953	0.741276	0.662538	0.575465	0.491217	0.440358	0.420532	0.392654	0.389498	0.383141	0.376548	0.357287
20	757s	FF	262.46	109.68	0.417892	317.33	262.46	255.26	252.02	246.71	241.65	237.13	229.5	218.39	198	158.7	114.2	94.49	95.16	97.72	109.68	110.54	114.32	120.12	118.35	118.11	116.58		1	0.972567	0.960223	0.939991	0.920712	0.90349	0.874419	0.832089	0.754401	0.604664	0.435114	0.360017	0.36257	0.372323	0.417892	0.421169	0.435571	0.45767	0.450926	0.450011	0.444182
21	757u	FF	332.41	97.35	0.292861	332.41	305.43	293.77	287.67	282.48	276.74	271.68	250.5	206.85	135.14	84.6	73.18	75.62	86.18	96.68	97.35	103.09	108.89	109.2	113.77	113.28	111.64		1	0.961824	0.941852	0.92486	0.906067	0.8895	0.820155	0.677242	0.442458	0.276987	0.239597	0.247585	0.28216	0.316537	0.318731	0.337524	0.356514	0.357529	0.372491	0.370887	0.365517
22	757ae	FF	113.83	1	0.00878503	113.83	111.64	110.6	101.5	93.75	84.11	71.84	44.5	23.56	10.86	4.3	3	1.5	1.2	1.2	1	1	1	1	1	1	1		1	0.990684	0.909172	0.839753	0.753404	0.643497	0.398603	0.211035	0.097277
23	757af	FF
24	757ag	FF	89.49	36.81	0.411331	102.73	89.48	88.08	88.75	88.02	87.04	86.67	80.45	75.99	70.5	63.48	56.7	50.84	46.45	40.77	36.81	33.63	29.97	28.26	24.35	22.95	20.14		1	0.984354	0.991842	0.983684	0.972731	0.968596	0.899084	0.84924	0.787886	0.709432	0.633661	0.568172	0.51911	0.455633	0.411377	0.375838	0.334935	0.315825	0.272128	0.256482	0.225078
25	766b	FF	100.41	9.52	0.0948113	120.73	100.41	101.69	97.05	89.66	82.28	67.2	28.93	19.35	14.59	12.94	11.35	12.02	9.58	9.83	9.52	8.91	8.3	8.12	8.12	7.26	7.08		1	1.01275	0.966537	0.892939	0.81944	0.669256	0.288119	0.19271	0.145304	0.128872	0.113037	0.119709	0.0954088	0.0978986	0.0948113	0.0887362	0.0826611	0.0808684	0.0808684	0.0723036	0.0705109
26	766c	FF	136.17	19.96	0.146581	161.93	136.17	132.02	129.15	126.29	119.69	112.98	88.32	55.79	36.81	26.98	24.17	24.05	22.03	21.3	19.96	19.17	16.72	18.8	17.58	17.27	16.3		1	0.969523	0.948447	0.927444	0.878975	0.829698	0.648601	0.409708	0.270324	0.198135	0.177499	0.176617	0.161783	0.156422	0.146581	0.14078	0.122788	0.138063	0.129103	0.126827	0.119703
27	766d	FF	232.92	28.5	0.12236	232.92	220.1	200.75	165.11	109.99	65.31	42.48	30.15	32.53	33.08	36.5	31.43	31.68	27.28	24.11	28.5	25.21	24.96	26.37	25.15	25.33	25.7		1	0.912085	0.750159	0.499727	0.296729	0.193003	0.136983	0.147796	0.150295	0.165834	0.142799	0.143935	0.123944	0.109541	0.129487	0.114539	0.113403	0.119809	0.114266	0.115084	0.116765
28	766f	FF	198.19	20.57	0.103789	198.19	189.28	154.73	102.11	51.45	34.42	26.92	24.11	20.87	21.55	19.78	19.65	18.31	18.92	19.17	20.57	20.94	19.96	21.91	22.4	21.73	22.83		1	0.817466	0.539465	0.27182	0.181847	0.142223	0.127377	0.11026	0.113852	0.104501	0.103814	0.096735	0.0999577	0.101279	0.108675	0.11063	0.105452	0.115754	0.118343	0.114803	0.120615
29	766h	FF	74.4	7.26	0.0975806	76.97	74.4	49.62	23.5	11.78	7.81	5.86	4.76	3.3	3.91	4.58	5.68	6.04	5.62	7.57	7.26	8.06	8.55	5.43	4.88	4.94	5.74		1	0.666935	0.31586	0.158333	0.104973	0.0787634	0.0639785	0.0443548	0.0525538	0.0615591	0.0763441	0.0811828	0.0755376	0.101747	0.0975806	0.108333	0.114919	0.0729839	0.0655914	0.0663978	0.0771505
30	766k	FF	93.33	4.15	0.0444659	102.11	93.33	66.1	27.1	13.55	7.45	5.31	3.91	4.09	4.03	4.27	4.76	4.46	4.15	4.21	4.15	4.58	4.27	4.27	4.46	4.64	4.39		1	0.70824	0.290368	0.145184	0.0798243	0.0568949	0.0418944	0.043823	0.0431801	0.0457516	0.0510018	0.0477874	0.0444659	0.0451088	0.0444659	0.0490732	0.0457516	0.0457516	0.0477874	0.0497161	0.0470374
31	766l	FF	105.66	13.43	0.127106	123.36	105.66	100.77	100.22	98.57	95.95	93.63	84.48	58.41	29.97	23.01	18.19	16.66	16.05	15.14	13.43	12.63	12.51	11.17	10.62	10.56	9.46		1	0.953719	0.948514	0.932898	0.908101	0.886144	0.799546	0.552811	0.283646	0.217774	0.172156	0.157676	0.151902	0.14329	0.127106	0.119534	0.118399	0.105716	0.100511	0.0999432	0.0895325
32	766n	FF	106.08	26.12	0.246229	106.08	83.93	82.89	83.01	81.18	79.1	78.01	77.09	75.5	73.06	68.3	60.73	49.93	41.08	29.85	26.12	23.01	20.57	19.23	17.4	15.63	14.83		1	0.987609	0.989038	0.967235	0.942452	0.929465	0.918504	0.899559	0.870487	0.813773	0.723579	0.594901	0.489455	0.355654	0.311212	0.274157	0.245085	0.22912	0.207316	0.186227	0.176695
33	766t	FF	159.55	54.45	0.341272	189.89	158.57	159.55	158.02	155.64	154.73	150.58	147.95	143.31	138.07	125.37	100.77	73.61	56.7	53.35	51.76	54.45	53.59	51.64	51.15	49.13	48.16		1	1.00618	0.996532	0.981522	0.975784	0.949612	0.933026	0.903765	0.87072	0.790629	0.635492	0.464211	0.357571	0.336444	0.326417	0.343381	0.337958	0.325661	0.32257	0.309832	0.303714
34	766v	FF	177.13	34	0.191949	177.13	174.44	166.94	163.34	159	151.98	138.8	76.17	34.85	24.78	23.93	25.7	26.92	29.48	32.47	34	31.92	31.62	29.3	28.87	28.44	26.8		1	0.957005	0.936368	0.911488	0.871245	0.795689	0.436654	0.199782	0.142055	0.137182	0.147329	0.154322	0.168998	0.186139	0.194909	0.182986	0.181266	0.167966	0.165501	0.163036	0.153634
35	766w	FF	145.57	17.03	0.116988		145.57	145.7	142.09	140.45	140.26	129.83	110.17	55.06	27.41	23.32	20.81	19.65	20.69	19.53	17.03	16.66	14.16	11.29	13.12	12.45	11.29		1	1.00089	0.976094	0.964828	0.963523	0.891873	0.756818	0.378237	0.188294	0.160198	0.142955	0.134987	0.142131	0.134162	0.116988	0.114447	0.0972728	0.0775572	0.0901285	0.0855259	0.0775572
36	766ae	FF	196.78	37.97	0.192957	196.78	192.51	180.97	176.03	170.66	158.64	133.55	59.94	39.43	34	36.5	36.13	36.26	37.48	37.78	37.97	36.13	34.18	28.44	30.76	30.15	30.46		1	0.940055	0.914394	0.886499	0.824061	0.69373	0.31136	0.204821	0.176614	0.189601	0.187679	0.188354	0.194691	0.19625	0.197237	0.187679	0.177549	0.147733	0.159784	0.156615	0.158226
37	766ah	FF	169.87	2.08	0.0122447	168.52	169.87	167.49	166.75	163.15	157.54	137.88	47.43	12.51	5.49	3.66	3.72	2.93	2.44	2.87	2.08	1.95	1.83	1.22	1.4	1.16	1.59		1	0.985989	0.981633	0.96044	0.927415	0.81168	0.279214	0.0736446	0.0323188	0.0215459	0.0218991	0.0172485	0.0143639	0.0168953	0.0122447	0.0114794	0.0107729	0.00718196	0.0082416	0.00682875	0.0093601
38	768a	FF	288.03	21.97	0.0762768	288.03	277.47	264.47	258.31	251.84	240.49	227	174.81	126.53	84.6	59.63	41.99	35.28	26.73	23.26	21.97	20.33	20.69	20.26	20.63	21.3	17.21		1	0.953148	0.930947	0.90763	0.866724	0.818106	0.630014	0.456013	0.304898	0.214906	0.151332	0.127149	0.0963347	0.0838289	0.0791797	0.0732692	0.0745666	0.0730169	0.0743504	0.0767651	0.0620247
39	768b	FF	178.96	34.73	0.194066	178.96	167.18	160.95	155.83	151.68	147.47	144.72	133.61	121.28	98.51	73.61	53.65	43.46	39	35.89	34.73	34.18	33.2	35.04	34.42	34.97	36.07		1	0.962735	0.932109	0.907286	0.882103	0.865654	0.799198	0.725446	0.589245	0.440304	0.320912	0.259959	0.233281	0.214679	0.20774	0.20445	0.198588	0.209594	0.205886	0.209176	0.215755
40	768e	FF	185	64.82	0.350378	200.02	169.01	162.91	156.68	152.65	149.48	144.72	139.04	133.79	123.78	109.93	95.28	82.71	73.12	68.91	64.82	61.77	64.7	63.84	60.55	65.49	66.71		1	0.963907	0.927046	0.903201	0.884445	0.856281	0.822673	0.79161	0.732383	0.650435	0.563754	0.489379	0.432637	0.407727	0.383528	0.365481	0.382818	0.377729	0.358263	0.387492	0.39471
41	768g	FF	142.77	36.56	0.256076	142.77	131.96	124.09	121.1	116.7	112.55	108.95	100.59	90.33	78.74	62.14	50.6	41.38	37.6	39.12	36.56	38.27	36.81	36.62	37.11	35.77	35.1		1	0.940361	0.917702	0.884359	0.85291	0.825629	0.762276	0.684526	0.596696	0.4709	0.38345	0.31358	0.284935	0.296453	0.277054	0.290012	0.278948	0.277508	0.281222	0.271067	0.26599
42	768l	FF	179.14	40.22	0.224517	179.14	158.33	149.97	146.92	145.08	138	136.85	125.92	114.69	95.58	68.73	53.1	45.47	41.81	42.42	40.22	41.81	39.86	43.4	42.36	44.56	45.41		1	0.947199	0.927935	0.916314	0.871597	0.864334	0.795301	0.724373	0.603676	0.434093	0.335375	0.287185	0.264069	0.267921	0.254026	0.264069	0.251753	0.274111	0.267542	0.281438	0.286806
43	768n	FF
44	768p	FF	201.18	72.88	0.362263	240.36	201.18	192.27	183.29	180.97	176.7	172.92	166.08	156.74	144.66	123.05	95.83	77.46	69.52	74.71	72.88	77.15	78.55	83.68	82.89	88.99	89.54		1	0.955711	0.911075	0.899543	0.878318	0.859529	0.825529	0.779103	0.719058	0.611641	0.47634	0.385028	0.345561	0.371359	0.362263	0.383487	0.390446	0.415946	0.412019	0.44234	0.445074
45	768q	FF	104.31	47.55	0.455853	127.69	104.31	103.15	101.75	100.16	99.37	97.23	95.77	93.63	91.62	88.38	83.07	75.62	67.02	55.6	47.55	43.4	41.2	37.6	36.13	35.46	33.57		1	0.988879	0.975458	0.960215	0.952641	0.932125	0.918129	0.897613	0.878343	0.847282	0.796376	0.724954	0.642508	0.533027	0.455853	0.416067	0.394977	0.360464	0.346371	0.339948	0.321829
46	768r	FF	227	107.55	0.473789	252.02	205.63	199.41	193.98	191.72	183.6	184.15	175.97	171.51	165.53	154.48	139.77	125.37	111.58	107.24	107.55	108.16	111.51	111.88	113.47	114.87	112.8		1	0.969751	0.943345	0.932354	0.892866	0.895541	0.85576	0.834071	0.80499	0.751252	0.679716	0.609687	0.542625	0.521519	0.523027	0.525993	0.542285	0.544084	0.551816	0.558625	0.548558
4 weeks
1	744b	FF	384.9	82.95	0.215511	384.9	364.02	349.07	342.05	335.7	324.84	307.08	244.09	146.12	90.64	72.51	71.47	80.63	80.51	81.55	82.95	85.21	86.79	87.59	87.47	88.69	83.32		1	0.958931	0.939646	0.922202	0.892369	0.84358	0.67054	0.401407	0.248997	0.199192	0.196335	0.221499	0.221169	0.224026	0.227872	0.234081	0.238421	0.240619	0.240289	0.24364	0.228889
2	744c	FF	150.33	62.99	0.419012	189.03	150.33	146.73	146.49	143.8	140.69	139.65	137.88	135.87	128.97	121.1	108.34	96.19	82.4	71.41	62.99	55.91	48.95	45.05	43.21	40.65	38.39		1	0.976053	0.974456	0.956562	0.935874	0.928956	0.917182	0.903812	0.857913	0.805561	0.720681	0.639859	0.548127	0.475022	0.419012	0.371915	0.325617	0.299674	0.287434	0.270405	0.255372
3	744j	FF	265.08	72.7	0.274257	316.42	265.08	252.14	246.41	241.46	237.31	233.53	227.85	212.23	181.65	140.63	97.72	79.35	72.88	72.33	72.7	72.27	75.56	77.52	77.76	76.66	78.25		1	0.951185	0.929568	0.910895	0.895239	0.880979	0.859552	0.800626	0.685265	0.530519	0.368643	0.299344	0.274936	0.272861	0.274257	0.272635	0.285046	0.29244	0.293345	0.289196	0.295194
4	744k	FF	263.56	101.08	0.383518	321.12	263.56	259.35	257.45	254.77	251.29	248.6	244.27	238.65	227.18	206.98	181.22	149.3	120.61	107.85	101.08	94.61	90.58	87.77	87.83	85.27	81.73		1	0.984026	0.976817	0.966649	0.953445	0.943239	0.92681	0.905486	0.861967	0.785324	0.687585	0.566474	0.457619	0.409205	0.383518	0.358969	0.343679	0.333017	0.333245	0.323532	0.3101
5	744n	FF	256.84	71.9	0.279941	291.39	256.84	244.27	241.16	239.88	235.36	231.03	211.37	167.97	114.32	83.13	68.97	64.27	67.81	72.15	71.9	73.37	75.14	73.73	77.76	77.21	76.17		1	0.951059	0.93895	0.933967	0.916368	0.899509	0.822964	0.653987	0.445102	0.323665	0.268533	0.250234	0.264017	0.280914	0.279941	0.285664	0.292556	0.287066	0.302757	0.300615	0.296566
6	744o	FF	265	118.72	0.448	304.88	240.67	231.76	227.55	224.98	219.98	216.25	211	207.46	204.84	199.65	193.06	180.73	160.95	141.54	118.72	105.47	93.57	90.7	87.83	85.63	85.33		1	0.962978	0.945486	0.934807	0.914032	0.898533	0.876719	0.86201	0.851124	0.829559	0.802177	0.750945	0.668758	0.588108	0.49329	0.438235	0.38879	0.376865	0.36494	0.355798	0.354552
7	744r	FF	305.43	102.97	0.337131	360.42	305.43	290.6	281.62	276.25	269.54	263.62	250.13	225.17	187.2	141.24	107.73	96.07	97.78	98.03	102.97	104.13	104.01	102.97	103.64	103.58	96.13		1	0.951446	0.922044	0.904463	0.882494	0.863111	0.818944	0.737223	0.612906	0.46243	0.352716	0.31454	0.320139	0.320957	0.337131	0.340929	0.340536	0.337131	0.339325	0.339128	0.314737
8	744s	FF	197.7	45.17	0.228477	230.9	197.7	190.01	186.59	182.13	179.39	177.62	153.39	98.57	61.34	48.95	44.92	43.76	44.74	46.45	45.17	45.41	44.62	42.91	42.05	40.41	37.78		1	0.961103	0.943804	0.921244	0.907385	0.898432	0.775873	0.498584	0.310268	0.247597	0.227213	0.221345	0.226302	0.234952	0.228477	0.229691	0.225695	0.217046	0.212696	0.204401	0.191098
9	744w	FF	193.73	20.33	0.10494	164.8	186.16	193.73	185.55	167.61	141.48	115.36	71.78	44.98	32.59	25.88	22.71	22.71	22.28	21.55	21.3	20.33	21.49	22.16	21.61	22.46	22.34		1	1.04066	0.996723	0.900355	0.759991	0.619682	0.385582	0.24162	0.175064	0.13902	0.121992	0.121992	0.119682	0.115761	0.114418	0.109207	0.115438	0.119037	0.116083	0.120649	0.120004
10	744aa	FF	294.69	49.01	0.16631	332.1	294.69	285.59	280.28	271.43	255.93	214.36	85.09	49.99	38.03	35.34	36.81	39.43	47.12	49.38	49.01	52.13	54.57	58.41	55.79	55.97	54.08		1	0.96912	0.951101	0.92107	0.868472	0.727408	0.288744	0.169636	0.129051	0.119923	0.124911	0.133802	0.159897	0.167566	0.16631	0.176898	0.185178	0.198208	0.189318	0.189928	0.183515
11	745b	FF	310.74	58.78	0.189161	310.74	296.7	290.23	287.18	275.4	269.36	258.31	217.17	166.08	123.66	94.55	80.87	62.2	59.82	60	58.78	53.53	50.9	43.15	44.5	43.46	43.34		1	0.978193	0.967914	0.92821	0.907853	0.87061	0.731951	0.559757	0.416785	0.318672	0.272565	0.209639	0.201618	0.202224	0.198113	0.180418	0.171554	0.145433	0.149983	0.146478	0.146073
12	745c	FF	292.55	14.89	0.0508973	292.55	279.98	264.53	257.15	255.13	243.54	229.38	206.12	176.34	142.4	107.73	63.23	39.31	21.73	17.52	14.89	12.82	10.32	8.97	8.36	6.65	6.78		1	0.944817	0.918458	0.911244	0.869848	0.819273	0.736195	0.629831	0.508608	0.384777	0.225838	0.140403	0.0776127	0.0625759	0.0531824	0.045789	0.0368598	0.032038	0.0298593	0.0237517	0.024216
13	745f	FF	210.88	16.54	0.0784332	209.05	210.88	190.07	184.33	176.82	172.86	159	125.68	91.37	62.99	49.68	38.33	32.96	25.82	24.11	16.54	17.4	17.4	12.76	14.47	13.06	13.12		1	0.901318	0.874099	0.838486	0.819708	0.753983	0.595979	0.43328	0.298701	0.235584	0.181762	0.156297	0.122439	0.11433	0.0784332	0.0825114	0.0825114	0.0605083	0.0686172	0.061931	0.0622155
14	745g	FF	335.09	34.3	0.102361	335.09	310.74	304.39	298.23	292.43	285.23	268.38	225.47	171.21	125.43	95.65	74.04	61.65	49.99	42.18	34.3	32.04	25.88	24.66	21.3	21.85	23.19		1	0.979565	0.959741	0.941076	0.917906	0.86368	0.725591	0.550975	0.403649	0.307814	0.23827	0.198397	0.160874	0.13574	0.110382	0.103109	0.0832851	0.0793589	0.0685461	0.070316	0.0746283
15	745i	FF	316.97	51.33	0.16194	347.85	316.97	297.25	291.45	285.78	279.49	269.05	237.19	194.77	148.99	112.31	91.92	73.55	65.25	54.08	51.33	49.44	54.51	57.62	53.47	53.59	60.18		1	0.937786	0.919488	0.9016	0.881755	0.848819	0.748304	0.614475	0.470044	0.354324	0.289996	0.232041	0.205855	0.170616	0.16194	0.155977	0.171972	0.181784	0.168691	0.16907	0.18986
16	745j	FF	199.96	19.78	0.0989198	199.96	184.82	171.51	161.08	154.12	143.25	133.98	109.87	88.44	71.84	56.76	44.62	35.71	27.77	21.18	19.78	15.99	13.06	12.09	13.49	13.12	12.15		1	0.927984	0.871551	0.833892	0.775078	0.724922	0.59447	0.47852	0.388703	0.30711	0.241424	0.193215	0.150254	0.114598	0.107023	0.0865166	0.0706633	0.065415	0.0729899	0.070988	0.0657396
17	745k	FF	259.1	13.55	0.0522964	259.1	230.96	218.7	213.2	207.65	196.05	187.14	163.76	137.52	104.74	68.3	41.51	27.89	20.75	15.87	13.55	13.73	13.73	13.49	12.7	11.11	11.47		1	0.946917	0.923104	0.899073	0.848848	0.81027	0.709041	0.595428	0.453498	0.295722	0.179728	0.120757	0.0898424	0.0687132	0.0586682	0.0594475	0.0594475	0.0584084	0.0549879	0.0481036	0.0496623
18	745m	FF	347	114.75	0.330692	364.82	318.25	307.32	308.79	303.05	293.16	269.91	216.25	178.04	157.96	146.98	133.92	126.71	118.53	117.74	114.75	113.28	114.02	114.38	113.65	111.76	111.27		1	0.965656	0.970275	0.952239	0.921163	0.848107	0.679497	0.559434	0.496339	0.461838	0.420801	0.398146	0.372443	0.369961	0.360566	0.355947	0.358272	0.359403	0.357109	0.35117	0.349631
19	745n	FF	287.06	25.94	0.0903644	287.06	266.37	253.98	246.83	237.01	222.05	204.23	167.42	128.12	95.16	75.99	58.29	47.24	37.72	33.75	25.94	25.64	22.95	18.43	18.37	18.49	16.36		1	0.953486	0.926643	0.889777	0.833615	0.766715	0.628524	0.480985	0.357247	0.28528	0.218831	0.177347	0.141608	0.126703	0.0973833	0.0962571	0.0861584	0.0691895	0.0689642	0.0694147	0.0614183
20	745o	FF	265.69	40.16	0.151154	312.75	265.69	248.79	245.61	238.04	234.2	226.57	212.96	197.94	171.58	135.01	106.88	74.22	54.87	48.59	40.16	37.11	33.57	30.76	34.36	34.18	34.3		1	0.936392	0.924423	0.895931	0.881478	0.852761	0.801536	0.745004	0.64579	0.508149	0.402273	0.279348	0.206519	0.182882	0.151154	0.139674	0.12635	0.115774	0.129324	0.128646	0.129098
21	745q	FF	186.83	40.83	0.218541	173.35	181.46	185.37	186.83	182.68	178.72	179.75	174.02	147.4	115.48	84.78	62.75	52.98	49.87	45.96	43.4	40.83	41.63	40.16	38.64	37.05	36.44		1	1.02155	1.02959	1.00672	0.9849	0.990576	0.958999	0.8123	0.636394	0.46721	0.345806	0.291965	0.274826	0.253279	0.239171	0.225008	0.229417	0.221316	0.212939	0.204177	0.200816
22	745r	FF	212.41	52.49	0.247116	232.92	212.41	204.17	204.29	201.48	200.93	198.25	187.14	149.42	99.92	68.18	56.28	50.72	50.66	50.11	52.49	55.12	51.03	53.83	49.62	46.69	49.44		1	0.961207	0.961772	0.948543	0.945954	0.933336	0.881032	0.703451	0.470411	0.320983	0.264959	0.238783	0.238501	0.235912	0.247116	0.259498	0.240243	0.253425	0.233605	0.219811	0.232757
23	747a	FF	135.01	28.93	0.21428	155.52	135.01	131.66	130.07	128.06	126.59	126.22	121.34	110.23	88.75	66.47	49.56	39.98	33.81	31.98	28.93	25.94	22.22	20.33	18.43	16.11	15.02		1	0.975187	0.96341	0.948522	0.937634	0.934894	0.898748	0.816458	0.657359	0.492334	0.367084	0.296126	0.250426	0.236871	0.21428	0.192134	0.16458	0.150581	0.136508	0.119324	0.111251
24	747d	FF	293.28	44.37	0.151289	293.28	275.52	262.95	260.08	255.5	246.28	225.04	159.98	96.93	58.84	42.85	37.17	36.87	38.45	42.66	44.37	43.64	42.48	41.75	39.12	37.97	36.74		1	0.954377	0.943961	0.927337	0.893873	0.816783	0.580648	0.351807	0.21356	0.155524	0.134909	0.13382	0.139554	0.154834	0.161041	0.158391	0.154181	0.151532	0.141986	0.137812	0.133348
25	747f	FF	169.99	21	0.123537	187.44	169.99	163.46	159.98	156.13	152.65	147.89	136.23	116.76	87.16	60.49	42.48	30.52	26.61	23.93	21	21.3	19.84	18.25	19.23	17.52	18.74		1	0.961586	0.941114	0.918466	0.897994	0.869992	0.8014	0.686864	0.512736	0.355844	0.249897	0.17954	0.156539	0.140773	0.123537	0.125301	0.116713	0.107359	0.113124	0.103065	0.110242
26	747i	FF	234.26	37.05	0.158158	234.26	216.8	206.37	202.28	199.35	194.1	186.71	164.31	125.61	89.54	68.18	56.03	48.1	43.89	41.69	37.05	34.06	35.16	36.93	34.73	35.95	37.78		1	0.951891	0.933026	0.919511	0.895295	0.861208	0.757887	0.579382	0.413007	0.314483	0.258441	0.221863	0.202445	0.192297	0.170895	0.157103	0.162177	0.170341	0.160194	0.165821	0.174262
27	747k	FF	218.27	44.31	0.203005	218.27	201.61	191.9	186.83	182.68	178.41	173.35	160.28	137.21	99.31	69.95	54.99	48.71	47.36	46.33	44.31	43.4	39.67	35	35	35	35		1	0.951838	0.92669	0.906106	0.884926	0.859828	0.795	0.680571	0.492585	0.346957	0.272754	0.241605	0.234909	0.2298	0.219781	0.215267	0.196766	0.173602	0.173602	0.173602	0.173602
28	748e	FF	262.7	49.56	0.188656	262.7	241.95	234.5	231.45	226.26	220.4	213.69	195.5	167.55	132.33	99.98	77.82	64.64	60	51.03	49.56	50.72	52.92	52.86	53.77	52.8	59.51		1	0.969209	0.956603	0.935152	0.910932	0.883199	0.808018	0.692498	0.546931	0.413226	0.321637	0.267163	0.247985	0.210911	0.204836	0.20963	0.218723	0.218475	0.222236	0.218227	0.24596
29	748f	FF	299.51	36.13	0.12063	299.51	270.09	257.88	246.35	235.36	227.06	223.7	198.92	162.85	115.12	86.06	66.29	53.29	44.86	39.8	36.13	34.06	33.69	35.83	39.31	36.68	37.6		1	0.954793	0.912103	0.871413	0.840683	0.828242	0.736495	0.602947	0.426228	0.318635	0.245437	0.197305	0.166093	0.147358	0.13377	0.126106	0.124736	0.132659	0.145544	0.135807	0.139213
30	748k	FF	131.23	18.62	0.141888	155.28	131.23	123.78	119.21	109.56	105.59	99.06	86.37	62.69	43.76	36.93	31.13	26.12	27.47	22.46	18.62	17.88	16.85	18.81	18.86	18.43	17.33		1	0.943229	0.908405	0.83487	0.804618	0.754858	0.658157	0.477711	0.33346	0.281414	0.237217	0.19904	0.209327	0.17115	0.141888	0.136249	0.128401	0.143336	0.143717	0.14044	0.132058
31	748l	FF	179.57	26.92	0.149914	179.57	165.96	159.86	154	152.9	152.65	148.08	115.79	61.71	50.17	29.11	27.89	27.34	27	27	26.92	26	28.32	26.49	24.9	24.78	24.48		1	0.963244	0.927934	0.921306	0.9198	0.892263	0.697698	0.371837	0.302302	0.175404	0.168053	0.164738	0.16269	0.16269	0.162208	0.156664	0.170644	0.159617	0.150036	0.149313	0.147505
32	748s	FF
33	749c	FF	146.92	4.88	0.0332154	146.92	146.61	139.9	130.68	119.27	100.47	70.8	32.9	17.94	12.51	10.86	7.63	7.93	5.31	5.43	4.88	4.82	5.07	5.43	4.94	4.82	5.01		1	0.954232	0.891344	0.813519	0.685287	0.482914	0.224405	0.122365	0.0853284	0.0740741	0.0520428	0.0540891	0.0362185	0.037037	0.0332856	0.0328763	0.0345815	0.037037	0.0336948	0.0328763	0.0341723
34	749i	FF	348.4	48.71	0.139811	348.4	327.65	318.37	315.01	306.47	290.23	266.12	187.75	113.71	89.05	80.51	72.7	68.3	63.66	58.6	48.71	45.17	42.91	43.28	43.52	47.3	46.57		1	0.971677	0.961422	0.935358	0.885793	0.812208	0.57302	0.347047	0.271784	0.24572	0.221883	0.208454	0.194293	0.178849	0.148665	0.137861	0.130963	0.132092	0.132825	0.144361	0.142133
35	749k	FF
36	749l	FF
37	749n	FF
38	749o	FF
39	771a	FF	55	2	0.0363636	55	55	53	56	54	54	51	42	38	23	11	4	2	2	1	2	1	1	1	1	1	1		1	0.963636	1.01818	0.981818	0.981818	0.927273	0.763636	0.690909	0.418182	0.2	0.0727273
40	771j	FF	149.72	41.08	0.274379	193.73	149.72	148.5	147.89	142.46	140.81	139.9	131.41	126.41	119.14	112.19	97.72	82.16	65	51.82	41.08	38.39	37.29	34.79	32.53	32.29	21.79		1	0.991851	0.987777	0.951509	0.940489	0.934411	0.877705	0.844309	0.795752	0.749332	0.652685	0.548758	0.434144	0.346113	0.274379	0.256412	0.249065	0.232367	0.217272	0.215669	0.145538
41	771k	FF	129.89	16.85	0.129725	129.89	124.33	118.78	120.91	113.96	107.24	97.23	73.31	44.62	30.82	24.84	22.77	21.24	20.87	18.92	16.85	17.7	15.75	15.02	16.05	14.59	13.92		1	0.955361	0.972493	0.916593	0.862543	0.782032	0.58964	0.358884	0.247889	0.199791	0.183142	0.170836	0.16786	0.152176	0.135526	0.142363	0.126679	0.120808	0.129092	0.117349	0.11196
42	771o	FF	134.1	20.51	0.152946	131.53	134.1	126.9	121.16	114.75	100.1	72.15	36.93	27.83	25.45	27.04	27.89	26.8	26.49	22.52	20.51	19.23	17.46	14.34	16.72	11.05	10.32		1	0.946309	0.903505	0.855705	0.746458	0.538031	0.275391	0.207532	0.189784	0.201641	0.207979	0.199851	0.197539	0.167934	0.152946	0.1434	0.130201	0.106935	0.124683	0.0824012	0.0769575
8 weeks
1	760i	FF	189.7	79.35	0.418292	233.47	189.7	184.82	182.01	178.96	175.12	173.22	171.64	168.83	161.81	150.52	129.58	103.27	87.1	80.63	79.35	77.7	77.7	79.23	76.85	73.18	67.87		1	0.974275	0.959462	0.943384	0.923142	0.913126	0.904797	0.889984	0.852978	0.793463	0.683079	0.544386	0.459146	0.42504	0.418292	0.409594	0.409594	0.417659	0.405113	0.385767	0.357775
2	760j	FF	120.55	1.4	0.0116134	120.55	115.85	117.86	119.14	113.16	102.66	87.89	48.46	19.96	8.3	3.66	3.42	1.83	1.89	1.71	1.4	0.92	1.71	1.22	0.73	0.92	0.85		1	1.01735	1.0284	0.97678	0.886146	0.758653	0.4183	0.172292	0.0716444	0.0315926	0.0295209	0.0157963	0.0163142	0.0147605	0.0120846	0.0079413	0.0147605	0.0105309	0.00630125	0.0079413	0.00733707
3	760m	FF	153.32	9.95	0.0648969	153.32	142.09	138.86	138.31	127.93	122.38	116.46	99.67	77.21	45.47	24.6	15.2	10.19	9.83	9.09	9.95	8.42	8.48	8.73	8.55	9.77	8.85		1	0.977268	0.973397	0.900345	0.861285	0.819621	0.701457	0.543388	0.320008	0.17313	0.106974	0.0717151	0.0691815	0.0639735	0.070026	0.0592582	0.0596805	0.0614399	0.0601731	0.0687592	0.0622845
4	760p	FF	90.52	43.64	0.482103	106.51	90.52	88.38	89.05	88.5	85.57	84.29	81.48	77.58	77.03	71.9	66.35	61.59	54.57	47.43	43.64	41.02	36.07	31.8	28.81	26.86	23.74		1	0.976359	0.98376	0.977684	0.945316	0.931175	0.900133	0.857048	0.850972	0.7943	0.732987	0.680402	0.60285	0.523973	0.482103	0.45316	0.398475	0.351304	0.318272	0.29673	0.262262
5	760y	FF	89.54	7.87	0.0878937	89.54	85.63	85.57	81.42	78.86	74.95	70.07	59.39	42.85	24.96	15.93	10.25	9.7	9.46	8.06	7.87	7.93	5.98	4.88	6.1	6.23	5.68		1	0.999299	0.950835	0.920939	0.875277	0.818288	0.693565	0.500409	0.291487	0.186033	0.119701	0.113278	0.110475	0.0941259	0.091907	0.0926077	0.0698353	0.0569894	0.0712367	0.0727549	0.0663319
6	760z	FF	133.67	57.62	0.431062	153.69	133.67	128.6	125.68	123.36	121.59	117.98	114.75	110.29	105.23	95.58	81	69.15	64.27	60.18	57.62	59.69	61.1	60.61	59.51	57.31	56.03		1	0.962071	0.940226	0.92287	0.909628	0.882621	0.858457	0.825092	0.787237	0.715045	0.60597	0.517319	0.480811	0.450213	0.431062	0.446547	0.457096	0.45343	0.445201	0.428742	0.419167
7	761f	FF	170.05	56.52	0.332373	192.88	170.05	166.88	167.79	164.13	162.36	163.15	158.09	156.19	144.72	125.61	101.26	83.74	68.85	62.26	56.52	49.01	48.71	42.97	40.47	36.26	34.67		1	0.981358	0.98671	0.965187	0.954778	0.959424	0.929668	0.918495	0.851044	0.738665	0.595472	0.492443	0.404881	0.366128	0.332373	0.288209	0.286445	0.25269	0.237989	0.213231	0.203881
8	762a	FF	148.56	3.54	0.0238288	163.64	148.56	141.12	138.68	135.26	129.03	124.94	105.9	86.25	64.03	45.53	32.65	16.6	13.25	10.99	8.06	5.25	5.31	4.52	6.23	5.49	5.09		1	0.949919	0.933495	0.910474	0.868538	0.841007	0.712843	0.580574	0.431004	0.306475	0.219777	0.111739	0.0891896	0.0739768	0.0542542	0.0353393	0.0357431	0.0304254	0.0419359	0.0369548	0.0342623
9	762c	FF	111.76	19.23	0.172065	111.76	106.02	102.24	98.39	96.19	93.81	92.04	80.51	65.49	41.87	31.62	26.86	24.35	25.03	21.85	19.23	21.18	21.85	20.95	19.46	17.09	15.75		1	0.964346	0.928032	0.907282	0.884833	0.868138	0.759385	0.617714	0.394925	0.298246	0.253348	0.229674	0.236088	0.206093	0.181381	0.199774	0.206093	0.197604	0.18355	0.161196	0.148557
10	762d	FF	215.89	32.65	0.151234	246.65	215.89	204.72	198.61	192.21	185.49	175.24	153.57	112.74	75.14	63.23	51.82	49.87	43.76	35.28	32.65	31.13	22.52	20.94	19.47	17.94	16.6		1	0.948261	0.919959	0.890315	0.859188	0.81171	0.711334	0.52221	0.348048	0.292881	0.24003	0.230997	0.202696	0.163417	0.151234	0.144194	0.104312	0.0969938	0.0901848	0.0830979	0.076891
11	762e	FF	151.49	23.74	0.15671	172.49	151.49	144.96	141.12	138.37	134.65	131.72	124.03	109.26	83.8	58.35	42.91	33.57	29.48	21.73	23.74	21.85	18.92	18.74	17.94	17.09	16.7		1	0.956895	0.931547	0.913394	0.888838	0.869496	0.818734	0.721236	0.553172	0.385174	0.283253	0.221599	0.1946	0.143442	0.15671	0.144234	0.124893	0.123705	0.118424	0.112813	0.110238
12	762f	FF	231.03	19.23	0.0832359	260.81	231.03	213.69	211.37	206.61	199.84	193.79	158.82	113.9	82.46	59.14	43.64	30.03	26.92	20.02	19.23	14.04	17.4	10.8	12.02	13.25	12.94		1	0.924945	0.914903	0.894299	0.864996	0.838809	0.687443	0.49301	0.356923	0.255984	0.188893	0.129983	0.116522	0.0866554	0.0832359	0.0607713	0.0753149	0.0467472	0.0520279	0.0573519	0.05601
13	762h	FF	241.46	70	0.289903	241.46	224.19	215.4	214.18	211.55	206.55	206.37	201.24	177.8	126.96	77.76	60	57.56	59.63	63.66	70	70	70	70	70	70	70		1	0.960792	0.95535	0.943619	0.921317	0.920514	0.897631	0.793077	0.566305	0.346849	0.26763	0.256747	0.26598	0.283956	0.312235	0.312235	0.312235	0.312235	0.312235	0.312235	0.312235
14	762i	FF	261.79	36.26	0.138508	296.64	261.79	246.16	241.34	235.48	226.81	218.45	199.77	165.59	120.85	86	73.43	57.99	49.26	39.67	36.26	30.09	24.35	21.24	25.82	22.52	21		1	0.940296	0.921884	0.8995	0.866381	0.834447	0.763093	0.63253	0.46163	0.328508	0.280492	0.221513	0.188166	0.151534	0.138508	0.114939	0.0930135	0.0811337	0.0986287	0.0860231	0.080217
15	762q	FF	89.36	7	0.0783348	47.98	66.1	89.36	36.81	8.3	6.71	6.9	7.08	6.65	5.92	7.14	9.28	9.7	7.32	9.28	9.16	7	7	7	7	7	7		1	1.35189	0.556884	0.125567	0.101513	0.104387	0.10711	0.100605	0.0895613	0.108018	0.140393	0.146747	0.110741	0.140393	0.138578	0.1059	0.1059	0.1059	0.1059	0.1059	0.1059
16	762r	FF	251.35	12.09	0.0481003	251.35	230.29	217.72	211.8	206.24	196.97	176.46	119.33	80.32	67.81	50.48	37.66	26.12	23.56	16.05	12.09	12.57	10.38	11.05	7.69	9.28	8.3		1	0.945417	0.91971	0.895566	0.855313	0.766251	0.518173	0.348778	0.294455	0.219202	0.163533	0.113422	0.102306	0.0696947	0.052499	0.0545834	0.0450736	0.047983	0.0333927	0.040297	0.0360415
17	762s	FF	216.07	78.55	0.36354	237.62	216.07	209.36	206.85	205.02	202.4	198.61	181.16	131.17	89.24	71.78	67.51	65.19	73.24	78.49	78.55	78.55	75.56	75.81	73.61	67.26	64.33		1	0.968945	0.957329	0.948859	0.936733	0.919193	0.838432	0.607072	0.413014	0.332207	0.312445	0.301708	0.338964	0.363262	0.36354	0.36354	0.349701	0.350859	0.340677	0.311288	0.297728
18	762w	FF	213.2	87.65	0.411116	273.87	208.56	213.2	212.53	211.55	206.73	199.53	192.51	186.22	178.29	166.57	144.78	124.76	108.95	102.73	92.53	87.65	85.76	76.17	79.1	76.48	76.3		1	1.02225	1.01904	1.01434	0.991226	0.956703	0.923044	0.892885	0.854862	0.798667	0.694189	0.598197	0.522392	0.492568	0.443661	0.420263	0.411201	0.365219	0.379267	0.366705	0.365842
19	762aa	FF	107.18	22.4	0.208994	124.64	107.18	104.5	102.91	100.04	96.99	96.07	93.39	90.46	76.3	54.81	38.82	33.08	26.12	23.56	22.4	19.35	21.06	19.1	16.3	20.14	20.39		1	0.974995	0.96016	0.933383	0.904926	0.896343	0.871338	0.844001	0.711887	0.511383	0.362194	0.30864	0.243702	0.219817	0.208994	0.180537	0.196492	0.178205	0.152081	0.187908	0.190241
20	763b	FF	248.36	55.67	0.22415	248.36	224.49	216.07	211.55	207.04	204.35	198	185.8	159	104.5	64.09	52.43	49.56	50.72	53.47	55.67	56.46	59.76	60.85	63.36	67.75	64.27		1	0.962493	0.942358	0.922268	0.910286	0.881999	0.827654	0.708272	0.4655	0.285492	0.233552	0.220767	0.225934	0.238184	0.247984	0.251503	0.266203	0.271059	0.28224	0.301795	0.286293
21	763d	FF	299.14	71.6	0.239353	299.14	259.65	247.87	240.42	232.8	229.62	222.05	203.74	165.23	116.03	82.89	75.26	69.03	68.48	70.62	71.6	69.28	69.15	72.21	73.31	71.96	70.44		1	0.954631	0.925939	0.896592	0.884344	0.85519	0.784672	0.636357	0.446871	0.319237	0.289852	0.265858	0.26374	0.271982	0.275756	0.266821	0.26632	0.278105	0.282342	0.277142	0.271288
22	763e	FF	196.23	48.28	0.246038	235.97	196.23	189.21	186.71	184.76	180.24	178.47	175.66	171.03	153.51	114.81	77.76	57.62	48.59	48.4	48.28	50.84	52.37	49.56	48.46	49.26	49.01		1	0.964226	0.951486	0.941548	0.918514	0.909494	0.895174	0.871579	0.782296	0.585079	0.39627	0.293635	0.247618	0.246649	0.246038	0.259084	0.266881	0.252561	0.246955	0.251032	0.249758
23	763g	FF	261.73	18.31	0.0699576	261.73	246.65	236.27	233.1	226.45	218.82	209.91	182.5	139.04	98.39	61.65	43.46	34.3	27.71	20.02	18.31	18.92	15.14	16.72	15.93	15.32	16.42		1	0.957916	0.945064	0.918103	0.887168	0.851044	0.739915	0.563714	0.398905	0.249949	0.176201	0.139063	0.112345	0.0811676	0.0742347	0.0767079	0.0613825	0.0677884	0.0645854	0.0621123	0.0665721
24	763j	FF	152.1	19.96	0.131229	152.1	139.59	135.26	133.43	131.47	129.46	128.36	126.1	117.5	90.64	53.29	31.5	25.21	20.75	20.26	19.96	18.68	17.09	15.87	16.79	17.46	14.65		1	0.968981	0.955871	0.94183	0.92743	0.91955	0.90336	0.841751	0.64933	0.381761	0.225661	0.1806	0.14865	0.145139	0.14299	0.13382	0.12243	0.11369	0.120281	0.125081	0.10495
25	763o	FF	226.14	66.65	0.294729	255.81	226.14	219.18	219.31	215.7	213.75	213.63	208.08	193.49	174.14	135.2	101.26	77.33	69.22	65	66.65	68.85	66.9	67.45	69.52	66.71	66.77		1	0.969223	0.969797	0.953834	0.945211	0.94468	0.920138	0.85562	0.770054	0.59786	0.447776	0.341956	0.306094	0.287433	0.294729	0.304457	0.295834	0.298267	0.30742	0.294994	0.29526
26	763u	FF	226.39	46.27	0.204382	248.05	226.39	217.96	213.87	206.61	201.85	194.95	176.34	142.64	93.33	66.65	54.51	51.58	44.62	49.5	46.27	46.63	49.32	44.92	48.34	50.6	49.01		1	0.962763	0.944697	0.912629	0.891603	0.861125	0.778921	0.630063	0.412253	0.294403	0.240779	0.227837	0.197094	0.218649	0.204382	0.205972	0.217854	0.198419	0.213525	0.223508	0.216485
27	763ad	FF	299.14	71.6	0.239353	299.14	259.65	247.87	240.42	232.8	229.62	222.05	203.74	165.23	116.03	82.89	75.26	69.03	68.48	70.62	71.6	69.28	69.15	72.21	73.31	71.96	70.44		1	0.954631	0.925939	0.896592	0.884344	0.85519	0.784672	0.636357	0.446871	0.319237	0.289852	0.265858	0.26374	0.271982	0.275756	0.266821	0.26632	0.278105	0.282342	0.277142	0.271288
28	764a	FF	340.59	76.24	0.223847	340.59	332.41	318.19	311.96	307.02	293.65	279.67	232.37	163.27	110.05	91.74	81.73	78.43	73.73	74.47	76.24	71.23	73.55	76.11	75.38	70.38	74.83		1	0.957222	0.93848	0.923618	0.883397	0.841341	0.699046	0.491171	0.331067	0.275984	0.245871	0.235944	0.221804	0.224031	0.229355	0.214284	0.221263	0.228964	0.226768	0.211726	0.225114
29	764c	FF	214.85	56.64	0.263626	232.37	214.85	205.27	203.86	203.31	200.38	196.3	173.35	133.67	90.76	67.45	59.51	56.22	55.67	55.79	56.64	58.23	59.14	57.13	54.69	53.53	51.88		1	0.955411	0.948848	0.946288	0.932651	0.913661	0.806842	0.622155	0.422434	0.31394	0.276984	0.261671	0.259111	0.25967	0.263626	0.271026	0.275262	0.265906	0.25455	0.249151	0.241471
30	764i	FF
31	764j	FF	320.44	77.52	0.241917	320.44	290.96	281.62	286.32	285.84	280.53	269.84	220.34	153.87	106.02	85.63	76.6	73	72.76	75.08	77.52	77.58	79.35	76.78	78.43	78.8	73.61		1	0.967899	0.984053	0.982403	0.964153	0.927413	0.757286	0.528836	0.36438	0.294302	0.263266	0.250894	0.250069	0.258042	0.266428	0.266635	0.272718	0.263885	0.269556	0.270828	0.25299
32	764r	FF	181.77	40.89	0.224955	204.78	181.77	174.5	171.15	169.07	167.85	167.91	158.94	131.96	87.53	62.69	51.7	49.13	47	43.09	40.89	37.72	35.34	33.75	30.21	27.28	23.5		1	0.960004	0.941575	0.930131	0.92342	0.92375	0.874402	0.725972	0.481543	0.344886	0.284425	0.270287	0.258569	0.237058	0.224955	0.207515	0.194422	0.185674	0.166199	0.15008	0.129284
33	762n	FF	196.97	94.73	0.480936	249.09	196.97	192.82	191.78	186.96	183.54	180.97	177.8	177.5	176.34	172.06	165.47	146.49	125.74	108.04	94.73	89.36	88.5	87.65	88.44	90.27	87.53		1	0.978931	0.973651	0.94918	0.931817	0.918769	0.902676	0.901152	0.895263	0.873534	0.840077	0.743717	0.638371	0.54851	0.480936	0.453673	0.449307	0.444992	0.449002	0.458293	0.444382

## Sheet: FatI FR type
	No MU	Type	FTmax	FT120	FatI	1	5	10	15	20	25	30	40	50	60	70	80	90	100	110	120	130	140	150	160	170	180		5	10	15	20	25	30	40	50	60	70	80	90	100	110	120	130	140	150	160	170	180
Control	39		92.0163	77.9516	0.862049	111.364	89.5673	89.1051	89.6462	89.6268	89.3303	88.837	87.3686	86.2276	85.8154	84.9151	84.4619	83.8881	82.9805	81.8	80.3805	78.7132	76.7462	74.9186	73.0741	71.5149	69.8141		1	0.992449	1.0001	1.00301	1.00386	1.00173	0.988147	0.980229	0.977696	0.96611	0.965414	0.961326	0.953473	0.945166	0.931125	0.917041	0.900175	0.884066	0.866128	0.85524	0.839464
2 weeks	66		86.7586	78.8871	0.933153	101.769	75.9792	79.4129	82.0164	83.3495	83.6515	83.4224	83.4395	83.087	82.6418	82.6264	82.1747	81.9503	81.553	80.9662	80.2008	79.6289	79.0198	78.3932	77.7815	76.7755	76.4914		1	1.05756	1.09831	1.12619	1.13769	1.13506	1.14597	1.14686	1.1497	1.14981	1.14743	1.1496	1.14633	1.1427	1.13532	1.12379	1.12096	1.10606	1.1021	1.08795	1.08606
4 weeks	51		86.4747	79.4267	0.928376	103.677	75.6957	78.2137	80.4437	81.9645	82.2706	82.2602	82.8522	82.7508	82.201	82.1171	82.0045	81.6606	81.3514	80.7112	80.6763	80.1708	79.7914	79.1296	78.1553	77.7292	77.2408		1	1.04488	1.08321	1.11525	1.13212	1.13394	1.15657	1.16839	1.16495	1.16837	1.17063	1.17184	1.16966	1.16265	1.16719	1.15835	1.15749	1.14848	1.13812	1.13095	1.12477
8 weeks	63		89.3767	81.9965	0.940915	110.078	74.6881	78.0243	81.1652	83.4184	84.4976	85.1151	85.8381	86.0968	86.4844	86.3827	86.1849	85.9054	85.3244	84.4876	83.5197	82.4902	81.8689	80.6816	79.6356	78.7754	77.9741		1	1.06782	1.12392	1.17683	1.2034	1.22253	1.24758	1.25857	1.27375	1.27913	1.28049	1.28062	1.27802	1.27492	1.26322	1.25236	1.2506	1.23663	1.22523	1.21758	1.21149
Control
1	742r	FR	79.78	74.77	0.937202	103.95	78.55	78.13	78.62	79.35	79.78	79.78	78.68	75.87	76.42	73.43	75.32	75.5	74.1	72.15	75.32	77.09	75.38	74.77	75.93	75	75		1	0.994653	1.00089	1.01018	1.01566	1.01566	1.00165	0.965882	0.972884	0.934819	0.95888	0.961171	0.943348	0.918523	0.95888	0.981413	0.959644	0.951878	0.966645	0.954806	0.954806
2	740b	FR	103	61.53	0.597379	103	97.6	95.34	96.44	96.32	97.05	95.58	94.79	91.07	90.7	88.63	86.61	82.22	78.07	71.78	61.53	48.28	35.46	30.7	30.7	26.86	26		1	0.976844	0.988115	0.986885	0.994365	0.979303	0.971209	0.933094	0.929303	0.908094	0.887398	0.842418	0.799898	0.735451	0.63043	0.494672	0.36332	0.314549	0.314549	0.275205	0.266393
3	741a	FR	81	81	1	92.1	77.03	77.21	76.42	77.58	76.85	77.39	76.42	75.69	76.78	77.7	79.59	79.78	81.42	79.59	81.36	82.4	80.45	81.42	80.26	79.65	79.53		1	1.00234	0.992081	1.00714	0.997663	1.00467	0.992081	0.982604	0.996755	1.0087	1.03323	1.0357	1.05699	1.03323	1.05621	1.06971	1.0444	1.05699	1.04193	1.03401	1.03245
4	741f	FR	189.03	188.85	0.999048	237.25	174.08	179.27	185.37	187.51	188.42	189.03	188.67	188.91	189.21	189.95	189.15	190.68	190.19	191.17	189.7	188.48	189.58	188.85	187.51	186.65	186.04		1	1.02981	1.06486	1.07715	1.08238	1.08588	1.08381	1.08519	1.08691	1.09116	1.08657	1.09536	1.09254	1.09817	1.08973	1.08272	1.08904	1.08485	1.07715	1.07221	1.0687
5	741g	FR	90.27	87.65	0.970976	116.21	78.68	84.17	88.69	89.05	90.27	88.99	88.5	87.71	87.28	87.95	87.95	87.22	87.95	88.87	88.32	87.71	87.65	86.43	86	84.6	84.96		1	1.06978	1.12722	1.1318	1.14731	1.13104	1.12481	1.11477	1.1093	1.11782	1.11782	1.10854	1.11782	1.12951	1.12252	1.11477	1.11401	1.0985	1.09304	1.07524	1.07982
6	741i	FR	89.79	88.87	0.989754	110.9	89.79	86.67	86.55	88.14	87.28	88.75	87.71	87.89	88.26	86.55	89.48	87.47	89.3	86.98	88.87	90.15	91.19	89.36	88.14	87.83	87.47		1	0.965252	0.963916	0.981624	0.972046	0.988417	0.976835	0.97884	0.98296	0.963916	0.996547	0.974162	0.994543	0.968705	0.989754	1.00401	1.01559	0.995211	0.981624	0.978171	0.974162
7	741l	FR	184.76	154.12	0.834163	225.71	184.76	181.22	179.08	179.14	173.65	171.09	166.75	163.34	162.48	160.53	159.79	160.65	159.92	156.74	154.12	150.33	146.37	141.73	138.55	134.89	129.89		1	0.98084	0.969257	0.969582	0.939868	0.926012	0.902522	0.884066	0.879411	0.868857	0.864852	0.869506	0.865555	0.848344	0.834163	0.81365	0.792217	0.767103	0.749892	0.730082	0.70302
8	741o	FR	108.04	100.53	0.930489	133.61	103.27	105.96	108.04	106.27	104.86	105.78	103.58	102.85	102.6	103.21	102.36	102.11	100.71	100.1	100.53	100.53	99.73	98.88	98.45	97.96	97.84		1	1.02605	1.04619	1.02905	1.0154	1.02431	1.003	0.995933	0.993512	0.999419	0.991188	0.988767	0.975211	0.969304	0.973468	0.973468	0.965721	0.95749	0.953326	0.948581	0.947419
9	741p	FR	134.16	90.64	0.675611	169.8	134.16	132.82	131.9	130.13	126.47	126.16	124.21	120.61	117.92	115.54	111.64	107.61	101.99	97.11	90.64	85.57	78.86	70.38	64.7	60.18	53.29		1	0.990012	0.983154	0.969961	0.94268	0.94037	0.925835	0.899001	0.878951	0.86121	0.832141	0.802102	0.760212	0.723837	0.675611	0.637821	0.587806	0.524597	0.48226	0.448569	0.397212
10	741s	FR	79.04	74.71	0.945218	100.89	76.42	77.03	79.35	79.04	78.92	79.53	78.49	77.21	76.48	78.07	76.3	76.48	76.6	75.75	74.89	74.77	74.71	74.83	74.28	74.71	74.77		1	1.00798	1.03834	1.03428	1.03271	1.0407	1.02709	1.01034	1.00079	1.02159	0.99843	1.00079	1.00236	0.991233	0.979979	0.978409	0.977624	0.979194	0.971997	0.977624	0.978409
11	741t	FR	51.52	50.97	0.989325	59.02	49.44	48.34	48.65	50.78	49.93	50.23	49.93	51.52	50.48	50.54	51.27	51.64	51.09	51.45	51.64	51.94	51.76	52.19	51.39	50.97	51.7		1	0.977751	0.984021	1.0271	1.00991	1.01598	1.00991	1.04207	1.02104	1.02225	1.03701	1.0445	1.03337	1.04066	1.0445	1.05057	1.04693	1.05562	1.03944	1.03095	1.04571
12	741u	FR	50.6	48.83	0.96502	58.9	50.6	49.01	48.1	48.52	49.13	49.07	48.71	48.52	49.07	49.13	49.5	49.93	49.56	49.62	48.83	49.44	49.62	48.71	49.56	49.5	49.38		1	0.968577	0.950593	0.958893	0.970949	0.969763	0.962648	0.958893	0.969763	0.970949	0.978261	0.986759	0.979447	0.980632	0.96502	0.977075	0.980632	0.962648	0.979447	0.978261	0.975889
13	741z	FR	75	71.29	0.950533	77	75	74	74	74	74	73.85	73.73	72.27	72.33	71.66	72.45	73.55	72.63	71.6	71.29	69.95	71.54	70.44	69.46	69.09	69.7
14	742a	FR	127.57	107.91	0.845889	154.97	127.02	127.57	126.83	124.03	123.42	121.1	116.58	115.73	114.93	113.59	112.55	111.33	111.15	110.23	109.13	107.91	105.59	104.19	101.38	98.76	97.35		1	1.00433	0.998504	0.97646	0.971658	0.953393	0.917808	0.911116	0.904818	0.894269	0.886081	0.876476	0.875059	0.867816	0.859156	0.849551	0.831286	0.820265	0.798142	0.777515	0.766415
15	742f	FR	85.21	67.14	0.787936	113.16	82.58	83.62	85.21	85.21	84.23	84.17	84.05	82.4	81.55	80.2	78.92	75.81	73.37	72.02	70.25	67.14	66.53	63.72	64.46	60.49	58.72		1	1.01259	1.03185	1.03185	1.01998	1.01925	1.0178	0.99782	0.987527	0.971179	0.955679	0.918019	0.888472	0.872124	0.85069	0.81303	0.805643	0.771615	0.780576	0.732502	0.711068
16	742i	FR	50.17	43.52	0.867451	50.17	45.05	43.4	44.31	42.79	42.97	43.52	42.91	42.05	42.73	42.3	42.36	42.66	42.66	43.09	43.52	40.35	42.3	40.41	41.57	41.63	41.57		1	0.963374	0.983574	0.949834	0.953829	0.966038	0.952497	0.933407	0.948502	0.938957	0.940289	0.946948	0.946948	0.956493	0.966038	0.895671	0.938957	0.897003	0.922752	0.924084	0.922752
17	742k	FR	99.92	87.59	0.876601	127.51	91.49	96.32	99.92	98.39	98.57	97.66	96.56	95.52	94.18	93.87	92.9	89.79	90.76	86.18	88.5	87.59	88.69	87.34	87.65	86.18	85.88		1	1.05279	1.09214	1.07542	1.07739	1.06744	1.05542	1.04405	1.0294	1.02601	1.01541	0.981419	0.992021	0.941961	0.967319	0.957372	0.969396	0.95464	0.958028	0.941961	0.938682
18	742l	FR	163.64	136.97	0.83702	193.55	163.64	158.39	156.99	154	152.17	149.3	145.51	142.77	142.34	141.85	139.23	140.32	139.1	138.19	136.97	136.78	135.56	133.49	132.63	130.86	127.99		1	0.967917	0.959362	0.94109	0.929907	0.912369	0.889208	0.872464	0.869836	0.866842	0.850831	0.857492	0.850037	0.844476	0.83702	0.835859	0.828404	0.815754	0.810499	0.799682	0.782144
19	742n	FR	114.26	98.57	0.862682	146.24	110.05	110.97	112.31	114.26	112.06	109.62	107.36	105.9	104.37	103.58	104.56	103.21	102.3	101.26	100.1	100.1	98.57	97.9	96.68	98.27	96.26		1	1.00836	1.02054	1.03826	1.01826	0.996093	0.975557	0.96229	0.948387	0.941209	0.950114	0.937846	0.929577	0.920127	0.909587	0.909587	0.895684	0.889596	0.87851	0.892958	0.874693
20	742t	FR	81.06	77.15	0.951764	94.18	81.06	76.6	77.88	77.09	77.27	75.93	74.59	75.32	76.24	74.28	71.23	75.2	76.54	77.58	77.15	74.28	67.38	68	72.94	76.91	77.7		1	0.944979	0.96077	0.951024	0.953245	0.936714	0.920183	0.929188	0.940538	0.916358	0.878732	0.927708	0.944239	0.957069	0.951764	0.916358	0.831236	0.838885	0.899827	0.948803	0.958549
21	742v	FR	63.11	52.13	0.826018	63.11	56.64	54.75	53.77	53.35	53.04	53.04	52.55	54.02	53.71	54.45	52.74	53.71	52.74	52.25	52.13	53.41	53.1	52.06	50.72	49.68	51.84		1	0.966631	0.949329	0.941914	0.936441	0.936441	0.92779	0.953743	0.94827	0.961335	0.931144	0.94827	0.931144	0.922493	0.920374	0.942973	0.9375	0.919138	0.89548	0.877119	0.915254
22	742w	FR
23	743b	FR	96.13	75.99	0.790492	113.41	96.13	92.1	91.43	89.3	88.02	88.14	87.47	83.56	80.39	80.51	80.02	78.62	79.23	79.35	75.99	78.07	68.97	64.7	54.45	45.66	33.74		1	0.958078	0.951108	0.92895	0.915635	0.916883	0.909914	0.86924	0.836263	0.837512	0.832414	0.817851	0.824196	0.825445	0.790492	0.812129	0.717466	0.673047	0.56642	0.474982	0.350983
24	743c	FR	147.1	107.18	0.72862	176.82	147.1	146	143.19	143.31	140.26	139.23	134.34	134.65	132.21	131.35	128.36	126.53	121.46	116.52	107.18	97.23	80.81	72.45	67.32	60.12	53.65		1	0.992522	0.973419	0.974235	0.953501	0.946499	0.913256	0.915364	0.898776	0.89293	0.872604	0.860163	0.825697	0.792114	0.72862	0.660979	0.549354	0.492522	0.457648	0.408702	0.364718
25	743f	FR	107.55	75.32	0.700325	107.55	97.17	86.06	85.7	82.52	83.13	80.75	79.84	76.36	77.27	78.13	78.55	75.5	73.61	75.14	75.32	73.92	72.15	70.68	66.9	64.52	56.5		1	0.885664	0.881959	0.849233	0.855511	0.831018	0.821653	0.785839	0.795204	0.804055	0.808377	0.776989	0.757538	0.773284	0.775136	0.760729	0.742513	0.727385	0.688484	0.663991	0.581455
26	743k	FR	149.42	80.26	0.537144	149.42	138.31	133.3	133.18	130.68	132.69	129.34	121.65	116.76	116.76	112.06	106.45	101.93	97.42	88.2	80.26	69.7	60.73	55.12	49.62	34.55	26.43		1	0.963777	0.962909	0.944834	0.959367	0.935146	0.879546	0.844191	0.844191	0.810209	0.769648	0.736968	0.70436	0.637698	0.580291	0.50394	0.439086	0.398525	0.358759	0.249801	0.191092
27	780b	FR	50.78	50.9	1.00236	57.19	50.23	45.66	46.75	47.55	48.4	48.59	49.01	50.23	50.78	50.05	50.54	50.17	50.54	52.19	52.98	49.75	48.16	52.55	52.98	51.7	50.9		1	0.909019	0.930719	0.946645	0.963568	0.96735	0.975712	1	1.01095	0.996416	1.00617	0.998805	1.00617	1.03902	1.05475	0.990444	0.95879	1.04619	1.05475	1.02927	1.01334
28	780h	FR	40.47	37.97	0.938226	40.47	37.05	34.73	36.01	36.26	36.01	38.94	36.5	38.21	37.9	35.77	37.23	38.58	37.29	37.29	37.97	36.99	38.39	34.24	35.1	36.01	35.95		1	0.937382	0.97193	0.978677	0.97193	1.05101	0.985155	1.03131	1.02294	0.965452	1.00486	1.0413	1.00648	1.00648	1.02483	0.998381	1.03617	0.924157	0.947368	0.97193	0.97031
29	780i	FR	58.05	54.51	0.939018	81.73	51.03	53.53	54.51	55.79	56.28	58.05	57.37	58.41	59.51	57.25	58.72	56.7	58.23	57.5	55.12	56.83	53.96	54.51	51.33	50.66	49.26		1	1.04899	1.0682	1.09328	1.10288	1.13757	1.12424	1.14462	1.16618	1.12189	1.1507	1.11111	1.14109	1.12679	1.08015	1.11366	1.05742	1.0682	1.00588	0.992749	0.965315
30	780n	FR	48.46	48.59	1.00268	51.45	46.51	45.17	45.23	42.91	43.64	45.96	46.82	48.46	43.7	43.76	45.35	46.08	47.24	46.51	43.7	45.29	48.16	49.44	45.53	48.59	48.22		1	0.971189	0.972479	0.922597	0.938293	0.988175	1.00667	1.04193	0.939583	0.940873	0.975059	0.990755	1.0157	1	0.939583	0.973769	1.03548	1.063	0.978929	1.04472	1.03677
31	780o	FR	151.13	116.76	0.77258	182.13	151.13	150.82	145.63	144.29	141.91	140.2	136.11	130.99	127.93	125.19	125.8	124.88	122.07	120.18	116.76	110.6	110.6	99.37	86.18	80.94	83.44		1	0.997949	0.963607	0.954741	0.938993	0.927678	0.900615	0.866737	0.84649	0.82836	0.832396	0.826308	0.807715	0.795209	0.77258	0.73182	0.73182	0.657513	0.570238	0.535565	0.552107
32	780u	FR	34	34	1	38.88	31.8	30.76	31.56	31.56	31.98	32.78	33.02	32.59	34.3	32.04	32.72	34.61	34.06	35.34	34.61	34.55	34.36	34.42	35.1	34.97	35.77		1	0.967296	0.992453	0.992453	1.00566	1.03082	1.03836	1.02484	1.07862	1.00755	1.02893	1.08836	1.07107	1.11132	1.08836	1.08648	1.0805	1.08239	1.10377	1.09969	1.12484
33	780w	FR	59.33	46.51	0.78392	59.33	48.95	46.94	45.11	47	47.06	47.18	46.27	45.29	47.73	47.91	48.4	46.94	45.53	48.65	46.51	47.06	49.13	49.01	48.22	46.69	47.24		1	0.958938	0.921553	0.960163	0.961389	0.963841	0.94525	0.92523	0.975077	0.978754	0.988764	0.958938	0.930133	0.993871	0.950153	0.961389	1.00368	1.00123	0.985087	0.95383	0.965066
34	780z	FR	114.69	101.02	0.880809	142.64	113.71	113.35	114.69	113.65	111.76	111.15	107.55	104.98	105.41	103.76	102.79	102.79	102.24	103.34	103.7	101.02	100.34	100.89	99.12	99.55	95.77		1	0.996834	1.00862	0.999472	0.982851	0.977487	0.945827	0.923226	0.927007	0.912497	0.903966	0.903966	0.899129	0.908803	0.911969	0.8884	0.88242	0.887257	0.871691	0.875473	0.84223
35	781b	FR	10.99	5.19	0.472247
36	781c	FR	48.22	45.66	0.94691	51.27	44.19	43.76	41.14	44.13	48.22	43.52	43.76	44.62	44.31	42.54	43.03	44.68	44.19	45.29	44.86	45.29	45.66	46.57	43.03	45.59	45.41		1	0.990269	0.93098	0.998642	1.0912	0.984838	0.990269	1.00973	1.00272	0.962661	0.97375	1.01109	1	1.02489	1.01516	1.02489	1.03327	1.05386	0.97375	1.03168	1.02761
37	781g	FR	88.14	76.97	0.87327	111.03	68.3	80.94	84.78	87.41	88.14	87.28	87.77	86.37	85.45	84.17	84.35	83.86	83.44	81.06	80.2	79.65	76.97	75.26	72.45	74.4	69.58		1	1.18507	1.24129	1.2798	1.29048	1.27789	1.28507	1.26457	1.2511	1.23236	1.23499	1.22782	1.22167	1.18682	1.17423	1.16618	1.12694	1.1019	1.06076	1.08931	1.01874
38	781i	FR	139.65	111.58	0.798997	174.32	120.91	128.97	134.22	137.88	139.65	138.62	136.54	133.55	131.9	130.13	126.16	125.37	121.04	116.34	115.12	112.86	111.58	107.91	104.56	100.89	99.31		1	1.06666	1.11008	1.14035	1.15499	1.14647	1.12927	1.10454	1.09089	1.07626	1.04342	1.03689	1.00108	0.962203	0.952113	0.933422	0.922835	0.892482	0.864775	0.834422	0.821355
39	781m	FR	51.58	49.01	0.950174	51.58	44.56	44.01	45.35	47	47.73	47.67	48.34	48.22	49.56	50.23	50.72	49.75	50.54	49.99	49.01	49.38	49.62	49.07	48.89	50.54	49.07		1	0.987657	1.01773	1.05476	1.07114	1.06979	1.08483	1.08214	1.11221	1.12724	1.13824	1.11647	1.1342	1.12186	1.09987	1.10817	1.11355	1.10121	1.09717	1.1342	1.10121
2 weeks
1	753b	FR	59.63	58.29	0.977528	61.89	43.95	49.07	49.81	51.7	56.09	54.26	54.93	59.63	57.01	60	57.68	59.45	58.05	57.56	59.08	59.33	58.96	57.07	56.58	58.29	56.76		1	1.1165	1.13333	1.17634	1.27622	1.23458	1.24983	1.35677	1.29716	1.36519	1.3124	1.35267	1.32082	1.30967	1.34425	1.34994	1.34152	1.29852	1.28737	1.32628	1.29147
2	753d	FR	121.59	112.98	0.929188	150.64	121.59	118.59	117.86	119.08	119.08	118.59	115.6	116.28	116.09	114.69	113.83	113.9	114.2	114.38	112.98	114.02	114.14	113.9	113.65	112.31	112.13		1	0.975327	0.969323	0.979357	0.979357	0.975327	0.950736	0.956329	0.954766	0.943252	0.936179	0.936755	0.939222	0.940702	0.929188	0.937742	0.938729	0.936755	0.934699	0.923678	0.922198
3	754a	FR	148.26	136.3	0.919331	177.92	134.59	139.53	145.51	142.46	142.03	145.88	148.26	144.78	137.39	138.13	138.86	138.68	135.32	137.7	132.88	134.59	134.89	137.76	136.3	134.89	134.77		1	1.0367	1.08114	1.05847	1.05528	1.08388	1.10157	1.07571	1.0208	1.0263	1.03173	1.03039	1.00542	1.02311	0.987295	1	1.00223	1.02355	1.01271	1.00223	1.00134
4	754b	FR	98.33	100.59	1.02298	120	77.27	89.66	90.03	96.01	95.22	98.33	96.19	97.66	97.54	98.39	98.82	99.61	99.55	99.86	100.47	99.49	99.86	100.59	101.81	101.87	103.27		1	1.16035	1.16514	1.24253	1.2323	1.27255	1.24486	1.26388	1.26233	1.27333	1.27889	1.28912	1.28834	1.29235	1.30025	1.28756	1.29235	1.3018	1.31759	1.31836	1.33648
5	754e	FR	131.78	125.06	0.949006	155.46	100.47	116.95	127.45	130.25	131.78	128.73	131.29	126.96	129.89	128.67	124.76	126.41	125.86	126.96	123.97	121.16	125.06	122.14	122.44	120.3	125.25		1	1.16403	1.26854	1.29641	1.31164	1.28128	1.30676	1.26366	1.29282	1.28068	1.24176	1.25819	1.25271	1.26366	1.2339	1.20593	1.24475	1.21569	1.21867	1.19737	1.24664
6	754g	FR	207	123.6	0.597101	224.8	186.04	175.36	175.18	173.96	171.94	165.41	162.66	161.56	154	149.91	147.89	139.96	136.3	129.4	123.6	119.21	113.41	110.05	102.42	97.42	98.03		1	0.942593	0.941625	0.935068	0.92421	0.88911	0.874328	0.868415	0.827779	0.805794	0.794937	0.752311	0.732638	0.695549	0.664373	0.640776	0.6096	0.591539	0.550527	0.523651	0.52693
7	754h	FR	104	104	1	112.61	97.35	94.36	94.49	98.82	100.71	99	99.98	100.04	100.41	103.52	104.07	105.9	104.25	107.79	106.39	106.81	106.51	106.14	108.83	108.89	106.39		1	0.969286	0.970621	1.0151	1.03451	1.01695	1.02702	1.02763	1.03143	1.06338	1.06903	1.08783	1.07088	1.10724	1.09286	1.09718	1.09409	1.09029	1.11793	1.11854	1.09286
8	754l	FR	64.94	59.45	0.91546	76.42	57.19	56.83	54.75	58.66	64.94	58.72	63.66	63.42	67.14	65.61	68.24	66.9	65.49	67.02	63.97	59.39	59.45	62.14	59.57	59.63	60.37		1	0.993705	0.957335	1.0257	1.13551	1.02675	1.11313	1.10894	1.17398	1.14723	1.19322	1.16978	1.14513	1.17188	1.11855	1.03847	1.03952	1.08655	1.04162	1.04266	1.0556
9	754m	FR	117.56	113.9	0.968867	133.49	96.68	107.97	111.39	113.22	117.56	117.62	115.48	114.38	111.7	112.8	115.12	111.27	114.99	110.66	111.51	110.84	113.9	110.17	111.03	111.51	110.35		1	1.11678	1.15215	1.17108	1.21597	1.21659	1.19446	1.18308	1.15536	1.16674	1.19073	1.15091	1.18939	1.1446	1.15339	1.14646	1.17811	1.13953	1.14843	1.15339	1.14139
10	756a	FR	65.07	65.92	1.01306	64.76	57.37	55.6	56.22	54.63	59.51	61.34	62.87	63.84	65.07	66.71	66.77	67.32	67.87	67.08	68.18	68.18	68.48	66.65	66.1	65.86	65.92		1	0.969148	0.979955	0.95224	1.0373	1.0692	1.09587	1.11278	1.13422	1.1628	1.16385	1.17344	1.18302	1.16925	1.18843	1.18843	1.19366	1.16176	1.15217	1.14799	1.14903
11	756d	FR	64	64	1	72.08	38.27	46.21	54.2	57.37	60.12	61.89	62.75	62.75	63.54	64.46	64.7	64.82	65.55	64.09	63.91	63.97	64.39	64.82	64.33	64.03	65.43		1	1.20747	1.41625	1.49909	1.57094	1.61719	1.63967	1.63967	1.66031	1.68435	1.69062	1.69375	1.71283	1.67468	1.66998	1.67154	1.68252	1.69375	1.68095	1.67311	1.70969
12	756e	FR	47.85	47.91	1.00125	49.62	42.48	41.44	42.66	44.19	45.11	46.75	46.88	47.85	47	47.3	47.79	47.43	48.59	48.34	48.89	49.2	49.13	48.34	47.67	47.91	48.34		1	0.975518	1.00424	1.04025	1.06191	1.10052	1.10358	1.12641	1.1064	1.11347	1.125	1.11653	1.14383	1.13795	1.15089	1.15819	1.15654	1.13795	1.12218	1.12782	1.13795
13	756f	FR	60.43	61.28	1.01407	63.72	36.81	44.07	50.23	52.92	54.81	56.28	57.62	59.94	60.43	59.76	61.16	61.65	61.53	62.62	62.81	61.16	61.22	62.2	62.07	61.83	61.28		1	1.19723	1.36457	1.43765	1.489	1.52893	1.56534	1.62836	1.64167	1.62347	1.66151	1.67482	1.67156	1.70117	1.70633	1.66151	1.66314	1.68976	1.68623	1.67971	1.66477
14	756k	FR	80.87	78.13	0.966118	82.77	52.98	69.34	77.03	78.43	77.58	79.1	79.29	80.81	80.87	81.85	78.43	80.02	80.45	78.86	76.85	76.85	78.13	78.13	78.13	78.13	78.13		1	1.3088	1.45394	1.48037	1.46433	1.49302	1.4966	1.52529	1.52643	1.54492	1.48037	1.51038	1.5185	1.48849	1.45055		1.47471
15	756q	FR	60	55.73	0.928833	68.06	52.19	52.98	55.24	55.42	55.79	57.92	55.79	56.28	60	61.53	60.85	61.77	60.55	61.28	60.06	60.73	58.84	59.45	57.19	57.19	55.73		1	1.01514	1.05844	1.06189	1.06898	1.10979	1.06898	1.07837	1.14965	1.17896	1.16593	1.18356	1.16018	1.17417	1.1508	1.16363	1.12742	1.13911	1.0958	1.0958	1.06783
16	756r	FR	119.39	98.82	0.827708	147.28	114.02	116.21	119.39	117.13	115.73	113.9	111.76	110.35	110.42	110.11	108.4	107.24	107	105.11	102.05	98.82	101.02	100.16	97.48	96.19	94.91		1	1.01921	1.0471	1.02728	1.015	0.998948	0.980179	0.967813	0.968427	0.965708	0.95071	0.940537	0.938432	0.921856	0.895018	0.86669	0.885985	0.878442	0.854938	0.843624	0.832398
17	756u	FR	81.79	77.15	0.943269	96.62	60	70.68	76.6	81.79	78.01	79.59	78.86	80.87	78.92	78.01	78.92	79.53	79.9	79.35	76.85	79.17	77.15	77.94	76.97	76.3	77.88		1	1.178	1.27667	1.36317	1.30017	1.3265	1.31433	1.34783	1.31533	1.30017	1.31533	1.3255	1.33167	1.3225	1.28083	1.3195	1.28583	1.299	1.28283	1.27167	1.298
18	756v	FR	108.04	91.19	0.844039	130.62	79.84	89.24	104.56	106.94	107.85	108.04	105.47	105.84	104.31	104.25	103.4	101.5	100.89	100.16	98.94	96.68	94.18	91.19	91.49	89.3	86.92		1	1.11774	1.30962	1.33943	1.35083	1.35321	1.32102	1.32565	1.30649	1.30574	1.29509	1.27129	1.26365	1.25451	1.23923	1.21092	1.17961	1.14216	1.14592	1.11849	1.08868
19	756x	FR	44.8	43.09	0.96183	49.01	39.55	40.35	42.6	43.4	42.24	40.71	43.95	44.8	43.09	44.98	45.59	47.73	46.45	45.47	46.14	46.14	43.58	44.86	44.25	43.09	43.03		1	1.02023	1.07712	1.09735	1.06802	1.02933	1.11125	1.13274	1.08951	1.13729	1.15272	1.20683	1.17446	1.14968	1.16662	1.16662	1.1019	1.13426	1.11884	1.08951	1.08799
20	756y	FR	42.66	42.12	0.987342	53.1	39.43	39.74	40.22	40.89	41.2	40.77	40.28	42.66	42.54	45.11	44.62	44.01	43.58	45.84	42.05	43.03	42.48	41.75	42.54	42.12	41.75		1	1.00786	1.02004	1.03703	1.04489	1.03398	1.02156	1.08192	1.07887	1.14405	1.13163	1.11616	1.10525	1.16257	1.06645	1.0913	1.07735	1.05884	1.07887	1.06822	1.05884
21	757a	FR	68.91	68.9	0.999855	74.28	66.23	62.87	62.07	64.09	64.39	65.37	65.92	66.84	68.91	68.24	68.85	69.28	70	70.13	69.64	69.77	70.19	69.34	70.38	70.62	70.99		1	0.949268	0.937189	0.967688	0.972218	0.987015	0.995319	1.00921	1.04047	1.03035	1.03956	1.04605	1.05692	1.05889	1.05149	1.05345	1.05979	1.04696	1.06266	1.06628	1.07187
22	757c	FR	94.24	94.18	0.999363	117.13	93.87	92.53	92.35	93.33	92.78	94.24	93.51	94.24	95.22	94.55	94.18	94	94.61	94	94.79	95.46	94.3	94.18	93.69	94.36	93.75		1	0.985725	0.983807	0.994247	0.988388	1.00394	0.996165	1.00394	1.01438	1.00724	1.0033	1.00138	1.00788	1.00138	1.0098	1.01694	1.00458	1.0033	0.998082	1.00522	0.998722
23	757e	FR	113.59	95.65	0.842064	144.78	92.29	103.58	110.42	112.55	113.04	113.59	110.9	107.18	106.94	105.23	104.01	103.09	101.26	100.77	100.96	99.12	97.9	95.65	96.13	93.02	92.65		1	1.12233	1.19645	1.21953	1.22483	1.23079	1.20165	1.16134	1.15874	1.14021	1.12699	1.11702	1.09719	1.09188	1.09394	1.07401	1.06079	1.03641	1.04161	1.00791	1.0039
24	757f	FR	91.37	92.59	1.01335	109.5	77.46	84.54	87.04	87.71	89.36	90.03	91.07	91.19	91.37	92.78	92.53	92.35	92.23	92.59	91.74	91.92	91.8	91.56	91.62	92.04	92.59		1	1.0914	1.12368	1.13233	1.15363	1.16228	1.1757	1.17725	1.17958	1.19778	1.19455	1.19223	1.19068	1.19533	1.18435	1.18668	1.18513	1.18203	1.1828	1.18823	1.19533
25	757g	FR	57.5	58.05	1.00957	60.37	49.68	50.9	51.39	53.47	54.99	55.42	56.22	56.58	57.5	56.76	56.83	58.29	58.9	59.88	59.63	60.37	59.69	59.02	59.21	58.9	58.05		1	1.02456	1.03442	1.07629	1.10688	1.11554	1.13164	1.13889	1.15741	1.14251	1.14392	1.17331	1.18559	1.20531	1.20028	1.21518	1.20149	1.188	1.19183	1.18559	1.16848
26	757i	FR	58.05	58.11	1.00103	59.82	50.29	50.48	51.33	51.45	54.75	56.4	55.97	56.4	58.05	58.6	57.86	59.08	59.45	59.33	60.24	60	58.9	60.18	59.51	59	58.11		1	1.00378	1.02068	1.02307	1.08869	1.1215	1.11294	1.1215	1.15431	1.16524	1.15053	1.17479	1.18214	1.17976	1.19785	1.19308	1.17121	1.19666	1.18334	1.1732	1.1555
27	757l	FR	79.84	77.09	0.965556	94.91	62.32	73.12	76.3	78.19	78.43	78.68	78.8	79.84	79.84	79.41	79.65	78.13	79.47	79.1	78.86	78.13	78.25	78.31	78.25	77.09	76.48		1	1.1733	1.22433	1.25465	1.2585	1.26252	1.26444	1.28113	1.28113	1.27423	1.27808	1.25369	1.27519	1.26926	1.2654	1.25369	1.25562	1.25658	1.25562	1.237	1.22721
28	757m	FR	88.02	89.42	1.01591	102.66	78.86	79.71	81.3	84.72	85.15	85.63	87.41	88.02	88.14	89.54	90.27	91.07	91.43	91.01	90.46	90.7	91.31	90.33	91.68	89.42	89.66		1	1.01078	1.03094	1.07431	1.07976	1.08585	1.10842	1.11616	1.11768	1.13543	1.14469	1.15483	1.1594	1.15407	1.1471	1.15014	1.15787	1.14545	1.16257	1.13391	1.13695
29	757n	FR	64.82	65.19	1.00571	76.42	50.36	55.97	57.92	60.37	62.44	60.43	63.05	64.82	64.76	65.37	66.1	65.61	65.55	66.1	65.61	67.32	65.13	65.31	65.07	65.19	65.61		1	1.1114	1.15012	1.19877	1.23987	1.19996	1.25199	1.28713	1.28594	1.29805	1.31255	1.30282	1.30163	1.31255	1.30282	1.33678	1.29329	1.29686	1.2921	1.29448	1.30282
30	757o	FR	133.67	123.17	0.921448	162.85	133.67	132.94	134.1	133.61	131.29	130.25	128.54	127.26	125.31	125.06	125	125.61	123.78	124.15	123.17	123.11	123.54	122.87	122.14	122.01	122.14		1	0.994539	1.00322	0.999551	0.982195	0.974415	0.961622	0.952046	0.937458	0.935588	0.935139	0.939702	0.926012	0.92878	0.921448	0.920999	0.924216	0.919204	0.913743	0.91277	0.913743
31	757q	FR	156.93	154.12	0.982094	191.84	151.37	150.52	154.24	155.71	156.93	156.56	156.8	157.11	156.13	155.77	155.4	155.71	154.24	154.24	154.42	154.18	154.12	154.36	153.57	152.84	154.12		1	0.994385	1.01896	1.02867	1.03673	1.03429	1.03587	1.03792	1.03145	1.02907	1.02662	1.02867	1.01896	1.01896	1.02015	1.01856	1.01817	1.01975	1.01453	1.00971	1.01817
32	757r	FR	130.8	128.18	0.979969	159.73	123.91	125.61	127.75	130.8	129.46	130.74	130.74	131.66	131.05	131.17	130.86	128.91	130.38	128.3	129.15	128.85	128.18	130.01	128.12	127.87	127.87		1	1.01372	1.03099	1.0556	1.04479	1.05512	1.05512	1.06255	1.05762	1.05859	1.05609	1.04035	1.05222	1.03543	1.04229	1.03987	1.03446	1.04923	1.03398	1.03196	1.03196
33	757t	FR	55.48	56.89	1.02541	60.79	44.37	44.74	49.07	50.17	51.33	52.92	53.59	54.26	55.48	55.24	55.48	55.91	56.15	55.91	56.4	56.83	56.89	56.03	56.89	56.09	56.89		1	1.00834	1.10593	1.13072	1.15686	1.1927	1.2078	1.2229	1.25039	1.24499	1.25039	1.26009	1.26549	1.26009	1.27113	1.28082	1.28217	1.26279	1.28217	1.26414	1.28217
34	757v	FR	100.77	96.68	0.959413	116.64	59.76	79.23	90.46	95.65	97.42	98.7	100.77	100.77	100.34	101.02	100.77	100.83	100.16	99.12	100.16	98.09	99	96.32	96.68	96.01	95.95		1	1.3258	1.51372	1.60057	1.63019	1.65161	1.68624	1.68624	1.67905	1.69043	1.68624	1.68725	1.67604	1.65863	1.67604	1.6414	1.65663	1.61178	1.6178	1.60659	1.60559
35	757x	FR	141.67	128.73	0.908661	172.43	141.67	140.51	140.93	139.77	138.13	137.21	134.04	131.72	131.35	132.02	130.38	129.15	129.64	128.6	128.73	127.81	128.06	127.81	127.26	127.02	126.59		1	0.991812	0.994777	0.986589	0.975012	0.968518	0.946142	0.929766	0.927155	0.931884	0.920308	0.911626	0.915084	0.907743	0.908661	0.902167	0.903932	0.902167	0.898285	0.896591	0.893555
36	757y	FR	104.98	103.95	0.990189	123.97	81.3	90.88	97.72	100.1	101.44	103.46	104.98	104.86	105.23	104.68	105.78	104.8	104.01	105.72	103.46	104.68	102.97	104.19	103.95	104.5	102.42		1	1.11784	1.20197	1.23124	1.24772	1.27257	1.29127	1.28979	1.29434	1.28758	1.30111	1.28905	1.27934	1.30037	1.27257	1.28758	1.26654	1.28155	1.2786	1.28536	1.25978
37	757aa	FR	143.68	130.5	0.908268	175.05	119.02	131.41	139.23	143.31	143.68	142.09	141	139.59	136.91	136.85	135.44	135.38	134.53	131.9	131.29	130.99	130.5	128.97	128.36	125.68	125.31		1	1.1041	1.1698	1.20408	1.20719	1.19383	1.18467	1.17283	1.15031	1.14981	1.13796	1.13746	1.13031	1.10822	1.10309	1.10057	1.09645	1.0836	1.07847	1.05596	1.05285
38	757ab	FR	139.71	129.34	0.925775	168.28	124.88	134.04	138.62	139.71	138.74	138.55	136.48	135.56	134.77	134.59	133.55	132.63	131.17	130.62	130.8	131.05	129.34	129.03	128.73	127.57	127.2		1	1.07335	1.11003	1.11875	1.11099	1.10947	1.09289	1.08552	1.0792	1.07775	1.06943	1.06206	1.05037	1.04596	1.04741	1.04941	1.03571	1.03323	1.03083	1.02154	1.01858
39	757ac	FR	50.72	51.03	1.00611	55.42	47.18	46.33	45.47	46.02	47.73	46.94	49.38	49.81	49.32	50.72	50.48	50.36	51.76	50.78	51.33	50.78	50.97	51.03	51.45	51.45	51.03		1	0.981984	0.963756	0.975413	1.01166	0.994913	1.04663	1.05574	1.04536	1.07503	1.06994	1.0674	1.09708	1.0763	1.08796	1.0763	1.08033	1.0816	1.0905	1.0905	1.0816
40	766a	FR	79.23	71.47	0.902057	99.73	54.69	62.26	67.02	71.72	75.44	76.72	78.43	79.23	78.74	77.76	78.07	77.15	75.62	74.47	74.89	73.73	73.85	73.24	73.49	71.47	71.66		1	1.13842	1.22545	1.31139	1.37941	1.40282	1.43408	1.44871	1.43975	1.42183	1.4275	1.41068	1.3827	1.36167	1.36935	1.34814	1.35034	1.33918	1.34376	1.30682	1.31029
41	766e	FR	27.1	28.14	1.03838	27.04	21.55	21.85	20.94	23.01	24.48	23.56	25.09	24.9	25.51	25.45	27.1	27.41	27.16	27.71	27.89	27.65	27.95	26.92	26.67	27.65	28.14		1	1.01392	0.971694	1.06775	1.13596	1.09327	1.16427	1.15545	1.18376	1.18097	1.25754	1.27193	1.26032	1.28585	1.2942	1.28306	1.29698	1.24919	1.23759	1.28306	1.3058
42	766g	FR	54.87	47.85	0.872061	67.69	45.11	51.64	53.29	54.02	53.47	54.87	54.45	54.14	54.26	52.37	52.06	52.92	51.45	50.17	51.15	51.45	48.52	47.85	47	44.74	46.51		1	1.14476	1.18133	1.19752	1.18532	1.21636	1.20705	1.20018	1.20284	1.16094	1.15407	1.17313	1.14055	1.11217	1.13389	1.14055	1.07559	1.06074	1.0419	0.991798	1.03104
43	766i	FR	34	32.9	0.967647	39.19	29.24	27.28	28.69	32.35	31.92	31.68	33.63	34	34.06	33.27	33.81	32.96	32.35	32.41	34.79	32.9	33.69	32.9	32.47	33.27	32.65		1	0.932969	0.98119	1.10636	1.09166	1.08345	1.15014	1.16279	1.16484	1.13782	1.15629	1.12722	1.10636	1.10841	1.18981	1.12517	1.15219	1.12517	1.11047	1.13782	1.11662
44	766j	FR	27.22	27.22	1	31.43	18.07	19.41	21.85	22.52	23.56	23.5	25.09	24.11	26.25	27.22	25.76	26.67	27.47	27.22	27.95	26.8	27.77	27.59	26.86	26.98	27.22		1	1.07416	1.20919	1.24626	1.30382	1.3005	1.38849	1.33426	1.45268	1.50636	1.42557	1.47593	1.5202	1.50636	1.54676	1.48312	1.5368	1.52684	1.48644	1.49308	1.50636
45	766m	FR	160.59	133.98	0.834299	165.41	147.1	156.74	160.59	159.86	158.94	157.54	154.55	151.68	149.3	147.22	146.12	144.41	142.95	139.53	138.07	133.98	133	128.97	127.2	125.06	122.38		1	1.06553	1.09171	1.08674	1.08049	1.07097	1.05065	1.03114	1.01496	1.00082	0.993338	0.981713	0.971788	0.948538	0.938613	0.910809	0.904147	0.876751	0.864718	0.85017	0.831951
46	766o	FR	72.88	68.97	0.94635	88.2	66.96	69.03	71.17	72.88	70.13	72.08	70.25	72.7	71.17	70.44	70.13	70.01	70.07	70.74	70.38	69.15	68.97	68.91	67.87	68.06	68.73		1	1.03091	1.06287	1.08841	1.04734	1.07646	1.04913	1.08572	1.06287	1.05197	1.04734	1.04555	1.04645	1.05645	1.05108	1.03271	1.03002	1.02912	1.01359	1.01643	1.02643
47	766p	FR	94.3	85.51	0.906787	116.76	84.29	90.03	92.96	93.57	94.3	85.88	92.53	91.43	90.21	89.6	89.72	88.38	88.99	88.75	87.1	86.73	85.51	85.21	80.94	80.51	79.29		1	1.0681	1.10286	1.1101	1.11876	1.01886	1.09776	1.08471	1.07023	1.063	1.06442	1.04852	1.05576	1.05291	1.03334	1.02895	1.01447	1.01091	0.960256	0.955155	0.940681
48	766q	FR	55.3	54.08	0.977939	68.85	40.59	47	50.78	53.04	55.3	54.08	55.6	55.85	54.99	54.45	54.99	55.6	56.46	55.91	56.03	54.63	54.08	54.75	54.14	53.77	53.96		1	1.15792	1.25105	1.30673	1.3624	1.33235	1.3698	1.37595	1.35477	1.34146	1.35477	1.3698	1.39098	1.37743	1.38039	1.3459	1.33235	1.34885	1.33383	1.32471	1.32939
49	766u	FR	80.2	70.74	0.882045	99.37	71.84	77.46	80.2	79.78	80.14	79.9	78.92	77.76	77.09	76.66	77.09	75.81	74.65	73.24	70.68	70.74	70.68	68.36	66.77	64.39	63.11		1	1.07823	1.11637	1.11052	1.11553	1.11219	1.09855	1.08241	1.07308	1.06709	1.07308	1.05526	1.03911	1.01949	0.983853	0.984688	0.983853	0.951559	0.929427	0.896297	0.87848
50	766y	FR	26.61	27.53	1.03457	31.62	25.76	25.82	23.56	24.6	26.61	25.33	26.49	25.51	26.43	26.25	27.41	25.7	28.08	27.16	27.65	27.77	27.53	27.1	27.22	26.98	28.08		1	1.00233	0.914596	0.954969	1.033	0.983307	1.02834	0.990295	1.02601	1.01902	1.06405	0.997671	1.09006	1.05435	1.07337	1.07803	1.06871	1.05202	1.05668	1.04736	1.09006
51	766z	FR	34.18	34.97	1.02311	40.53	26.73	28.75	31.56	31.74	31.19	32.96	34.18	31.8	34.55	33.45	33.88	33.75	35.52	34.36	34.3	33.63	35.16	34.36	34.97	33.02	34.55		1	1.07557	1.1807	1.18743	1.16685	1.23307	1.27871	1.18967	1.29256	1.2514	1.26749	1.26263	1.32884	1.28545	1.2832	1.25814	1.31538	1.28545	1.30827	1.23532	1.29256
52	766aa	FR	28.14	28	0.995025	32.17	20.57	22.83	25.03	26.43	26	25.82	27.65	27.1	28.14	27.83	27.65	29.11	27.16	28.81	27.04	28.14	28.14	28.93	29.18	28.99	29.36		1	1.10987	1.21682	1.28488	1.26398	1.25523	1.34419	1.31745	1.36801	1.35294	1.34419	1.41517	1.32037	1.40058	1.31454	1.36801	1.36801	1.40642	1.41857	1.40933	1.42732
53	766ab	FR	85.76	68.3	0.796409	79.65	78.98	84.96	84.23	85.33	85.76	83.19	81.97	81.91	80.51	79.96	77.88	78.31	76.05	75.93	73.55	71.35	70.01	68.3	65.07	62.99	60		1	1.07572	1.06647	1.0804	1.08584	1.0533	1.03786	1.0371	1.01937	1.01241	0.986072	0.991517	0.962902	0.961383	0.931248	0.903393	0.886427	0.864776	0.823879	0.797544	0.759686
54	766af	FR	24.05	23.87	0.992516	24.05	20.26	22.34	18.98	19.96	21.55	20.57	19.9	20.08	23.01	21.73	22.46	23.93	22.16	23.87	23.87	23.5	22.95	20.14	24.35	20.63	21.61		1	1.10267	0.936821	0.985192	1.06367	1.0153	0.982231	0.991115	1.13574	1.07256	1.10859	1.18115	1.09378	1.17818	1.17818	1.15992	1.13277	0.994077	1.20188	1.01826	1.06663
55	766ag	FR	26.37	20.69	0.784604	28.81	22.34	21.73	25.03	24.9	25.27	23.44	25.57	25.88	26.37	26.25	26.18	26.06	27.16	28.75	27.47	27.41	25.03	24.05	22.83	21.36	20.69		1	0.972695	1.12041	1.11459	1.13115	1.04924	1.14458	1.15846	1.18039	1.17502	1.17189	1.16652	1.21576	1.28693	1.22963	1.22695	1.12041	1.07654	1.02193	0.956132	0.926141
56	768d	FR	102.91	89.79	0.87251	124.27	102.91	99.8	100.22	98.7	99.43	99	96.5	94.12	94.36	92.53	91.19	91.19	90.46	89.66	89.79	89.6	88.81	88.63	88.69	88.63	88.93		1	0.969779	0.973861	0.95909	0.966184	0.962006	0.937713	0.914586	0.916918	0.899135	0.886114	0.886114	0.879021	0.871247	0.87251	0.870664	0.862987	0.861238	0.861821	0.861238	0.864153
57	768f	FR	134.16	84.72	0.631485	160.04	134.16	129.95	129.83	126.77	124.15	121.52	117.13	116.03	111.76	110.78	107.36	103.64	99	91.07	84.72	77.52	70.01	66.29	62.2	58.78	55.67		1	0.96862	0.967725	0.944917	0.925388	0.905784	0.873062	0.864863	0.833035	0.82573	0.800239	0.77251	0.737925	0.678816	0.631485	0.577818	0.52184	0.494112	0.463626	0.438134	0.414952
58	768h	FR	89.79	72.21	0.80421	110.35	88.56	88.69	89.79	87.28	86.43	84.41	83.44	80.63	80.75	79.23	79.41	78.31	77.03	74.53	75.26	72.21	70.68	68.42	66.47	59.82	57.5		1	1.00147	1.01389	0.985547	0.975949	0.953139	0.942186	0.910456	0.911811	0.894648	0.89668	0.884259	0.869806	0.841576	0.849819	0.815379	0.798103	0.772584	0.750565	0.675474	0.649277
59	768k	FR	44.31	34.72	0.78357	53.77	37.05	40.22	40.83	44.31	39.74	40.1	40.89	41.51	43.15	39.98	39.67	42.6	41.02	37.84	36.99	37.72	37.42	36.68	38.7	38.15	37.29		1	1.08556	1.10202	1.19595	1.0726	1.08232	1.10364	1.12038	1.16464	1.07908	1.07072	1.1498	1.10715	1.02132	0.998381	1.01808	1.00999	0.990013	1.04453	1.02969	1.00648
60	768m	FR	183.9	137.76	0.749103	225.65	180.36	182.93	183.84	183.9	177.25	177.25	174.57	158.45	156.32	161.81	156.56	154.79	153.69	150.52	144.6	142.46	137.76	136.17	132.45	127.08	127		1	1.01425	1.01929	1.01963	0.982757	0.982757	0.967898	0.878521	0.866711	0.89715	0.868042	0.858228	0.852129	0.834553	0.80173	0.789865	0.763806	0.75499	0.734365	0.704591	0.704147
61	768o	FR	75.75	73.98	0.976634	96.87	56.89	63.78	65.61	72.27	70.93	74.77	75.32	75.75	72.27	72.63	73.92	71.72	71.96	74.28	73.24	73.92	75.44	74.89	74.22	73.98	74		1	1.12111	1.15328	1.27035	1.24679	1.31429	1.32396	1.33152	1.27035	1.27667	1.29935	1.26068	1.2649	1.30568	1.2874	1.29935	1.32607	1.3164	1.30462	1.3004	1.30076
62	768s	FR	87.16	84.29	0.967072	105.53	87.16	85.39	87.34	85.63	87.1	85.51	84.54	85.45	82.09	86.12	83.8	86.73	84.35	83.25	84.29	84.6	86	85	85	85	85		1	0.979693	1.00207	0.982446	0.999312	0.981069	0.96994	0.980381	0.941831	0.988068	0.96145	0.995067	0.96776	0.95514	0.967072	0.970629	0.986691	0.975218	0.975218	0.975218	0.975218
63	768t	FR	60.61	58.9	0.971787	72.33	48.16	54.38	59.14	60.61	59.14	59.39	60.06	60.3	59.33	59.57	58.11	57.74	60.02	59.57	60.06	60.49	58.9	59.02	59.57	59.45	56.7		1	1.12915	1.22799	1.25851	1.22799	1.23318	1.24709	1.25208	1.23194	1.23692	1.2066	1.19892	1.24626	1.23692	1.24709	1.25602	1.22301	1.2255	1.23692	1.23443	1.17733
64	768u	FR	154.91	124.39	0.802982	187.02	154.91	151.37	153.39	151.43	146.06	148.2	142.4	137.33	134.46	133.43	129.22	128.24	127.87	126.35	124.39	121.95	121.34	121.46	120.61	117.31	117.07		1	0.977148	0.990188	0.977535	0.94287	0.956685	0.919243	0.886515	0.867988	0.861339	0.834162	0.827836	0.825447	0.815635	0.802982	0.787231	0.783294	0.784068	0.778581	0.757278	0.755729
65	768x	FR	129.28	111.09	0.859298	164.56	123.84	125.13	128.73	129.28	128.18	127.45	126.35	126.53	126.53	123.36	120.06	119.14	118.11	114.99	112.86	114.69	111.09	108.34	102.91	100.28	97.96		1	1.01042	1.03949	1.04393	1.03505	1.02915	1.02027	1.02172	1.02172	0.996124	0.969477	0.962048	0.953731	0.928537	0.911337	0.926114	0.897045	0.874839	0.830992	0.809755	0.791021
66	753e	FR	49.75	49.2	0.988945	58.11	49.99	46.39	45.35	47.18	49.75	47.12	48.77	51.15	48.77	50.6	50.6	51.15	50.6	50.9	51.82	52.86	49.2	51.52	52.19	51.09	49.32		1	0.927986	0.907181	0.943789	0.995199	0.942589	0.975595	1.0232	0.975595	1.0122	1.0122	1.0232	1.0122	1.0182	1.03661	1.05741	0.984197	1.03061	1.04401	1.022	0.986597
4 weeks
1	771h	FR	89.18	48.22	0.540704	115.85	83.44	86.43	89.18	89.24	86.37	86.92	82.77	75.81	72.76	73.73	68.73	63.78	63.97	58.84	54.99	48.22	39.86	31.07	26.06	22.71	22.16		1	1.03583	1.06879	1.06951	1.03512	1.04171	0.99197	0.908557	0.872004	0.883629	0.823706	0.764382	0.766659	0.705177	0.659036	0.5779	0.477709	0.372363	0.31232	0.272172	0.26558
2	744a	FR	75	75	1	90.03	56.46	61.65	65.74	67.75	69.09	70.38	71.72	72.94	72.94	75.08	74.34	74.59	75.5	74.4	75.56	75.87	75.38	74.89	76.3	75.99	76.05		1	1.09192	1.16436	1.19996	1.2237	1.24655	1.27028	1.29189	1.29189	1.32979	1.31668	1.32111	1.33723	1.31775	1.33829	1.34378	1.3351	1.32643	1.3514	1.34591	1.34697
3	744d	FR	57	57	1	58.17	50.29	47.73	48.83	51.03	51.45	52.92	53.16	55.3	54.63	55.54	56.4	57.07	56.09	55.97	55.48	56.22	55.42	56.7	57.01	56.34	57.07		1	0.949095	0.970968	1.01471	1.02307	1.0523	1.05707	1.09962	1.0863	1.10439	1.1215	1.13482	1.11533	1.11294	1.1032	1.11792	1.10201	1.12746	1.13362	1.1203	1.13482
4	744e	FR	83	83	1	91.31	60.49	68.73	73.73	76.91	78.74	79.96	81.24	81.61	82.83	83.25	82.83	83.68	84.6	83.32	83.74	83.86	84.41	84.9	84.66	84.72	83.93		1	1.13622	1.21888	1.27145	1.3017	1.32187	1.34303	1.34915	1.36932	1.37626	1.36932	1.38337	1.39858	1.37742	1.38436	1.38634	1.39544	1.40354	1.39957	1.40056	1.3875
5	744g	FR	141.42	125.31	0.886084	182.62	140.75	141.42	139.96	140.32	138.86	137.64	134.89	132.94	132.08	130.38	129.15	128.54	128.12	127.63	125.55	125.31	124.03	121.89	120.3	120.3	120.67		1	1.00476	0.994387	0.996945	0.986572	0.977904	0.958366	0.944512	0.938401	0.926323	0.917584	0.91325	0.910266	0.906785	0.892007	0.890302	0.881208	0.866004	0.854707	0.854707	0.857336
6	744h	FR	121.71	107.43	0.882672	167.49	117.25	118.72	120.85	121.71	121.95	120.61	121.71	120.61	119.02	116.58	113.22	112	108.89	107.36	108.1	107.49	107.43	106.02	104.13	99.92	88.63		1	1.01254	1.0307	1.03804	1.04009	1.02866	1.03804	1.02866	1.0151	0.994286	0.965629	0.955224	0.928699	0.91565	0.921962	0.916759	0.916247	0.904222	0.888102	0.852196	0.755906
7	744i	FR	79	79	1	91.07	66.84	66.9	66.77	68.85	68.06	69.03	71.05	69.83	71.84	74.71	77.52	79.1	79.96	80.51	80.81	80.32	80.32	80.87	80.57	78.98	78.62		1	1.0009	0.998953	1.03007	1.01825	1.03276	1.06299	1.04473	1.07481	1.11774	1.15978	1.18342	1.19629	1.20452	1.20901	1.20168	1.20168	1.2099	1.20542	1.18163	1.17624
8	744q	FR	86	84	0.976744	101.57	73.24	76.91	79.9	81.85	82.46	83.32	83.62	84.29	84.35	86.37	86.49	84.72	85.94	85.45	85.21	86	85.45	85.15	85.27	84.6	84.6		1	1.05011	1.09093	1.11756	1.12589	1.13763	1.14173	1.15087	1.15169	1.17927	1.18091	1.15674	1.1734	1.16671	1.16344	1.17422	1.16671	1.16262	1.16425	1.15511	1.15511
9	744x	FR	76	75	0.986842	101.02	67.93	71.47	73.98	75.38	74.47	74.77	76.36	76.05	75.87	75.99	74.04	75.08	75.01	74.95	75.69	75.2	75.87	75.26	74.77	75.62	74.47		1	1.05211	1.08906	1.10967	1.09628	1.10069	1.1241	1.11953	1.11689	1.11865	1.08995	1.10526	1.10422	1.10334	1.11424	1.10702	1.11689	1.10791	1.10069	1.1132	1.09628
10	744y	FR	45	45	1	49.32	42.97	41.32	40.65	42.12	43.03	42.85	44.37	44.86	45.11	44.5	45.29	44.62	45.17	44.5	45.47	45.53	45.72	45.41	44.56	44.56	45.41		1	0.961601	0.946009	0.980219	1.0014	0.997207	1.03258	1.04398	1.0498	1.03561	1.05399	1.0384	1.0512	1.03561	1.05818	1.05958	1.064	1.05678	1.037	1.037	1.05678
11	744z	FR	80.14	77.94	0.972548	103.21	67.69	71.17	73.92	76.78	76.42	77.03	79.59	80.14	78.37	78.31	78.86	78.19	78.07	78.43	78.49	78.25	78.13	76.85	75.93	77.94	77.33		1	1.05141	1.09204	1.13429	1.12897	1.13798	1.1758	1.18393	1.15778	1.15689	1.16502	1.15512	1.15335	1.15866	1.15955	1.15601	1.15423	1.13532	1.12173	1.15143	1.14241
12	744ab	FR	58	57	0.982759	69.09	51.64	52.86	53.47	53.96	54.69	54.87	55.85	56.09	57.74	57.92	57.62	56.95	58.78	57.62	57.13	57.56	57.19	56.7	56.76	57.19	57.19		1	1.02363	1.03544	1.04493	1.05906	1.06255	1.08153	1.08617	1.11813	1.12161	1.1158	1.10283	1.13826	1.1158	1.10631	1.11464	1.10747	1.09799	1.09915	1.10747	1.10747
13	745a	FR	82.22	68.48	0.832887	91.86	82.22	78.8	72.51	72.63	72.15	71.6	69.22	64.88	62.07	63.36	70.31	71.9	74.47	72.76	68.48	68.48	72.51	71.11	61.34	63.3	67.32		1	0.958404	0.881902	0.883362	0.877524	0.870834	0.841888	0.789102	0.754926	0.770615	0.855145	0.874483	0.905741	0.884943	0.832887	0.832887	0.881902	0.864875	0.746047	0.769886	0.818779
14	745d	FR	88.69	76.48	0.862329	91.8	83.5	77.88	84.66	82.89	88.69	87.1	84.48	85.02	77.27	76.48	78.31	80.63	80.45	78.98	81.73	76.91	76.48	78.31	79.29	78.74	79.41		1	0.932695	1.01389	0.992695	1.06216	1.04311	1.01174	1.0182	0.925389	0.915928	0.937844	0.965629	0.963473	0.945868	0.978802	0.921078	0.915928	0.937844	0.949581	0.942994	0.951018
15	745e	FR	131.84	105.47	0.799985	162.54	131.84	123.91	123.78	126.71	125.55	127.69	124.27	120.79	122.56	116.89	119.63	112.61	109.62	106.51	105.47	103.21	100.16	92.96	90.21	88.32	82.52		1	0.939851	0.938865	0.961089	0.952291	0.968522	0.942582	0.916186	0.929612	0.886605	0.907388	0.854141	0.831462	0.807873	0.799985	0.782843	0.759709	0.705097	0.684238	0.669903	0.62591
16	745h	FR	115.36	109.81	0.95189	139.04	113.77	115.36	113.16	112.92	111.82	111.64	112.86	112.06	112.67	114.51	110.9	111.15	111.39	110.35	111.27	109.81	112.61	112.74	113.22	113.47	112.8		1	1.01398	0.994638	0.992529	0.98286	0.981278	0.992001	0.98497	0.990331	1.0065	0.974774	0.976971	0.979081	0.969939	0.978026	0.965193	0.989804	0.990947	0.995166	0.997363	0.991474
17	745l	FR	59.02	60.67	1.02796	67.51	54.08	55.24	53.71	55.36	57.68	55.24	59.02	57.74	58.84	58.05	58.53	59.08	59.21	57.8	60.24	56.28	60	60.55	60.67	60.12	57.56		1	1.02145	0.993158	1.02367	1.06657	1.02145	1.09135	1.06768	1.08802	1.07341	1.08229	1.09246	1.09486	1.06879	1.11391	1.04068	1.10947	1.11964	1.12186	1.11169	1.06435
18	745t	FR	107.79	100.04	0.928101	128.73	107.79	102.91	102.54	100.77	102.36	103.4	101.44	99.86	104.07	102.97	102.36	100.41	100.83	101.08	100.04	98.76	100.83	99.37	99.61	101.63	102.24		1	0.954727	0.951294	0.934873	0.949624	0.959273	0.941089	0.926431	0.965488	0.955283	0.949624	0.931534	0.93543	0.937749	0.928101	0.916226	0.93543	0.921885	0.924112	0.942852	0.948511
19	745u	FR	185.13	163.21	0.881597	219.67	185.13	175.6	175.48	177.07	174.69	173.35	170.29	167.55	166.26	165.11	163.58	163.21	163.21	163.21	163.21	161	161	161	159	159	159		1	0.948523	0.947874	0.956463	0.943607	0.936369	0.91984	0.90504	0.898072	0.89186	0.883595	0.881597
20	747b	FR	108.77	99.49	0.914682	133.43	108.77	106.81	107.36	108.28	107.36	105.66	104.5	104.07	101.02	100.53	101.02	101.14	100.77	101.26	99.49	97.78	99.12	99.19	99	98.21	97.66		1	0.98198	0.987037	0.995495	0.987037	0.971408	0.960743	0.95679	0.928749	0.924244	0.928749	0.929852	0.92645	0.930955	0.914682	0.898961	0.911281	0.911924	0.910177	0.902914	0.897858
21	747c	FR	96.19	95.16	0.989292	119.82	87.65	88.44	92.04	94	93.87	94.3	96.19	95.4	96.5	95.34	96.8	96.07	96.01	96.62	96.26	95.95	96.44	96.44	95.16	94.97	94.67		1	1.00901	1.05009	1.07245	1.07096	1.07587	1.09743	1.08842	1.10097	1.08774	1.10439	1.09606	1.09538	1.10234	1.09823	1.09469	1.10029	1.10029	1.08568	1.08351	1.08009
22	747e	FR	122.5	108.16	0.882939	154.73	119.88	120.98	121.95	122.5	120.55	120.61	117.86	116.28	114.93	113.22	112.06	111.09	110.9	110.84	109.38	110.23	108.16	107.67	108.16	107.55	107.85		1	1.00918	1.01727	1.02186	1.00559	1.00609	0.98315	0.96997	0.958709	0.944444	0.934768	0.926677	0.925092	0.924591	0.912412	0.919503	0.902236	0.898148	0.902236	0.897147	0.89965
23	747g	FR	135.2	132.21	0.977885	176.82	125.31	128.67	131.84	134.59	134.89	135.2	134.77	135.07	134.1	135.32	134.65	133.67	133.92	133.37	134.16	133.55	132.94	132.21	131.84	130.07	130.19		1	1.02681	1.05211	1.07406	1.07645	1.07892	1.07549	1.07789	1.07015	1.07988	1.07454	1.06671	1.06871	1.06432	1.07062	1.06576	1.06089	1.05506	1.05211	1.03799	1.03894
24	747h	FR	69	68	0.985507	82.89	55.97	60.12	64.03	64.39	65.55	67.08	67.81	68.42	69.7	68.73	70.93	69.28	70.68	68.42	70.25	70.13	69.34	70.44	70.07	70.25	68.85		1	1.07415	1.14401	1.15044	1.17116	1.1985	1.21154	1.22244	1.24531	1.22798	1.26729	1.23781	1.26282	1.22244	1.25514	1.25299	1.23888	1.25853	1.25192	1.25514	1.23012
25	747l	FR	123.36	101.26	0.82085	156.07	123.05	123.36	123.23	121.89	119.33	117.37	117.01	114.2	114.2	112.8	111.45	110.9	109.01	106.39	103.34	101.26	96.8	91.74	87.65	83.68	78.55		1	1.00252	1.00146	0.990573	0.969768	0.95384	0.950914	0.928078	0.928078	0.916701	0.905729	0.90126	0.8859	0.864608	0.839821	0.822918	0.786672	0.745551	0.712312	0.680049	0.638358
26	748a	FR	110	110	1	148.56	65.43	80.08	89.85	94.79	96.19	100.83	105.84	108.4	109.5	110.78	111.51	111.54	112.19	111.64	110.66	113.59	112.25	112.74	110.11	110.78	112.25		1	1.2239	1.37322	1.44872	1.47012	1.54104	1.61761	1.65673	1.67354	1.69311	1.70426	1.70472	1.71466	1.70625	1.69127	1.73605	1.71557	1.72306	1.68287	1.69311	1.71557
27	748b	FR	47	47.67	1.01426	52.8	35.83	36.32	39.49	41.08	42.12	42.05	42.6	44.19	45.35	47.18	46.75	46.75	46.39	47.91	47.67	48.52	47.73	48.4	48.22	47.85	49.62		1	1.01368	1.10215	1.14653	1.17555	1.1736	1.18895	1.23332	1.2657	1.31677	1.30477	1.30477	1.29473	1.33715	1.33045	1.35417	1.33212	1.35082	1.3458	1.33547	1.38487
28	748c	FR	76.91	72.33	0.94045	91.37	51.82	61.95	69.58	72.57	71.6	74.65	76.91	74.16	75.32	75.56	74.28	76.6	73.92	73.06	74.04	75.2	72.82	73	72.33	72.94	72.15		1	1.19548	1.34272	1.40042	1.38171	1.44056	1.48418	1.43111	1.45349	1.45812	1.43342	1.47819	1.42648	1.40988	1.42879	1.45118	1.40525	1.40872	1.39579	1.40756	1.39232
29	748d	FR	104.8	99.67	0.95105	129.64	89.48	97.48	101.32	103.82	102.66	104.8	101.14	100.65	99.86	102.91	101.5	99.73	100.41	98.45	99.92	99.31	99.12	99.67	97.9	95.83	97.11		1	1.08941	1.13232	1.16026	1.1473	1.17121	1.13031	1.12483	1.116	1.15009	1.13433	1.11455	1.12215	1.10025	1.11667	1.10986	1.10773	1.11388	1.0941	1.07097	1.08527
30	748g	FR	71.23	61.71	0.866348	71.23	48.4	52.43	55.97	55.24	58.23	58.66	58.5	58.6	59.21	62.56	62.87	60.37	60.24	62.93	61.71	63.72	62.56	61.53	66.53	63.36	62.07		1	1.08326	1.1564	1.14132	1.2031	1.21198	1.20868	1.21074	1.22335	1.29256	1.29897	1.24731	1.24463	1.30021	1.275	1.31653	1.29256	1.27128	1.37459	1.30909	1.28244
31	748i	FR	69.34	70.13	1.01139	72.15	65.31	61.53	62.38	64.39	65.43	64.39	66.65	69.34	64.94	69.22	71.35	66.9	71.35	69.46	70.31	67.38	69.52	67.02	69.58	70.13	68.73		1	0.942122	0.955137	0.985913	1.00184	0.985913	1.02052	1.06171	0.994335	1.05987	1.09248	1.02435	1.09248	1.06354	1.07656	1.03169	1.06446	1.02618	1.06538	1.0738	1.05237
32	748n	FR	48	48	1	58.84	42.18	42.24	43.46	45.11	47.55	47.79	45.23	48.83	47.49	51.09	48.65	48.1	47.3	49.87	48.71	49.81	51.03	48.46	49.01	49.68	48.77		1	1.00142	1.03035	1.06946	1.12731	1.133	1.07231	1.15766	1.12589	1.21124	1.15339	1.14035	1.12138	1.18231	1.15481	1.18089	1.20982	1.14889	1.16193	1.17781	1.15624
33	748o	FR	54.02	52.06	0.963717	66.53	41.38	41.2	43.52	47.98	47.49	48.04	50.54	52.13	54.02	52.13	51.88	54.08	50.97	54.26	53.29	54.32	54.69	50.11	50.29	48.89	52.06		1	0.99565	1.05172	1.1595	1.14766	1.16095	1.22136	1.25979	1.30546	1.25979	1.25375	1.30691	1.23175	1.31126	1.28782	1.31271	1.32165	1.21097	1.21532	1.18149	1.2581
34	748p	FR	38	38	1	40.16	31.86	29.05	32.23	36.13	35.16	32.84	36.01	36.19	35.34	37.35	38.27	36.62	38.09	35.77	38.51	37.54	37.9	37.97	36.93	38.88	36.5		1	0.911802	1.01161	1.13402	1.10358	1.03076	1.13026	1.13591	1.10923	1.17232	1.20119	1.1494	1.19554	1.12272	1.20873	1.17828	1.18958	1.19178	1.15913	1.22034	1.14564
35	748u	FR	173.41	142.7	0.822905	189.15	159.49	171.21	170.17	173.41	170.17	157.35	164.37	172.37	160.83	152.59	151.37	149.66	146.18	142.83	143.38	150.27	142.7	149.91	138.49	138.49	138.67		1	1.07348	1.06696	1.08728	1.06696	0.986582	1.0306	1.08076	1.0084	0.956737	0.949088	0.938366	0.916546	0.895542	0.898991	0.942191	0.894727	0.939934	0.86833	0.86833	0.869459
36	748w	FR	164.19	149.78	0.912236	208.14	162.79	163.21	164.19	162.91	163.15	161.38	160.53	154.55	153.51	152.78	152.04	151.86	148.87	150.09	149.66	149.78	147.65	148.38	145.39	145.39	145.08		1	1.00258	1.0086	1.00074	1.00221	0.991339	0.986117	0.949383	0.942994	0.93851	0.933964	0.932858	0.914491	0.921985	0.919344	0.920081	0.906997	0.911481	0.893114	0.893114	0.89121
37	749a	FR	112.19	108.1	0.963544	145.15	99.25	105.72	109.44	110.42	112.19	110.54	111.51	111.15	110.23	108.83	106.08	107.18	107.49	109.74	109.38	108.83	108.1	107.97	106.88	106.14	105.78		1	1.06519	1.10267	1.11254	1.13038	1.11375	1.12353	1.1199	1.11063	1.09652	1.06882	1.0799	1.08302	1.10569	1.10207	1.09652	1.08917	1.08786	1.07688	1.06942	1.06579
38	749b	FR	84.66	81.97	0.968226	108.52	63.97	73.55	80.57	81.42	83.38	83.93	84.66	84.72	84.84	82.22	82.4	83.13	82.09	81.67	82.22	81.24	81.61	80.39	81.97	82.83	84.35		1	1.14976	1.2595	1.27278	1.30342	1.31202	1.32343	1.32437	1.32625	1.28529	1.2881	1.29952	1.28326	1.27669	1.28529	1.26997	1.27575	1.25668	1.28138	1.29483	1.31859
39	749d	FR	122.68	109.62	0.893544	152.1	119.45	120.91	122.68	121.4	118.47	118.41	117.44	116.09	114.69	114.75	113.9	113.41	111.82	111.33	111.09	109.87	109.62	108.95	107.55	105.78	106.81		1	1.01222	1.02704	1.01632	0.991796	0.991293	0.983173	0.971871	0.960151	0.960653	0.953537	0.949435	0.936124	0.932022	0.930013	0.919799	0.917706	0.912097	0.900377	0.885559	0.894182
40	749f	FR	169.87	161.5	0.950727	166.51	141.48	160.16	168.52	169.87	167.3	169.8	167.06	166.39	166.26	165.17	165.47	164.19	165.17	163.09	161.87	163.4	161.5	158.88	159.55	159	157.23		1	1.13203	1.19112	1.20066	1.1825	1.20017	1.1808	1.17607	1.17515	1.16744	1.16956	1.16052	1.16744	1.15274	1.14412	1.15493	1.1415	1.12299	1.12772	1.12383	1.11132
41	749h	FR	91.01	87.14	0.957477	115.36	69.77	82.28	87.34	89.66	90.21	89.91	91.01	91.25	89.05	89.72	88.32	90.52	89.36	88.93	89.18	88.02	88.32	87.22	87.41	86.49	86.49		1	1.1793	1.25183	1.28508	1.29296	1.28866	1.30443	1.30787	1.27634	1.28594	1.26587	1.29741	1.28078	1.27462	1.2782	1.26157	1.26587	1.25011	1.25283	1.23964	1.23964
42	749j	FR	85.33	84.11	0.985703	80.63	58.41	73.12	81.48	82.52	81.61	83.38	85.33	84.96	84.05	84.29	85.09	86.25	83.13	83.56	83.74	82.77	84.66	84.54	84.11	85.09	84.72		1	1.25184	1.39497	1.41277	1.39719	1.4275	1.46088	1.45455	1.43897	1.44307	1.45677	1.47663	1.42322	1.43058	1.43366	1.41705	1.44941	1.44735	1.43999	1.45677	1.45044
43	771b	FR	44	40	0.909091	49.44	22.22	26.12	27.71	32.78	34.24	34.55	40.1	41.08	42.24	43.4	43.34	45.23	45.23	43.46	44.01	42.79	44.01	43.52	42.79	41.51	40.59		1	1.17552	1.24707	1.47525	1.54095	1.55491	1.80468	1.84878	1.90099	1.9532	1.9505	2.03555	2.03555	1.9559	1.98065	1.92574	1.98065	1.9586	1.92574	1.86814	1.82673
44	771c	FR	22.95	14.47	0.630501	25.45	17.52	16.48	21.67	21.97	19.59	21.18	22.95	20.69	21.07	19.41	18.01	17.15	16.6	16.42	15.56	14.77	14.67	14.83	14.47	13.98	13		1	0.940639	1.23687	1.254	1.11815	1.2089	1.30993	1.18094	1.20263	1.10788	1.02797	0.978881	0.947489	0.937215	0.888128	0.843037	0.837329	0.846461	0.825913	0.797945	0.742009
45	771d	FR	65.68	46.33	0.70539	110.6	42.66	42.3	45.84	51.03	57.86	62.62	64.21	65.68	65.07	64.27	62.56	65.49	65.55	58.53	57.19	54.02	55.36	48.34	48.16	46.33	47.49		1	0.991561	1.07454	1.1962	1.35631	1.46789	1.50516	1.53962	1.52532	1.50656	1.46648	1.53516	1.53657	1.37201	1.3406	1.26629	1.2977	1.13315	1.12893	1.08603	1.11322
46	771e	FR	26	26	1	27.34	18.19	19.41	20.33	18.74	23.07	19.35	23.26	25.45	26.37	22.95	27.1	27.83	26.92	27.22	30.15	30.46	26.98	29.91	27.41	27.16	26.8		1	1.06707	1.11765	1.03024	1.26828	1.06377	1.27872	1.39912	1.4497	1.26168	1.48983	1.52996	1.47993	1.49643	1.6575	1.67455	1.48323	1.64431	1.50687	1.49313	1.47334
47	771f	FR	39	39	1	32.65	19.9	23.19	22.64	29.48	28.38	27.71	33.33	36.93	34.55	38.7	39.06	38.15	37.42	41.02	37.54	40.22	41.57	40.28	39.49	39.98	39.31		1	1.16533	1.13769	1.48141	1.42613	1.39246	1.67487	1.85578	1.73618	1.94472	1.96281	1.91709	1.8804	2.06131	1.88643	2.02111	2.08894	2.02412	1.98442	2.00905	1.97538
48	771g	FR	21.67	21.79	1.00554	21.67	13.61	17.88	15.56	14.28	18.92	19.84	17.09	20.2	18.86	19.23	19.96	22.52	19.53	19.96	21.79	20.2	22.22	21.24	22.64	21.24	21.91		1	1.31374	1.14328	1.04923	1.39015	1.45775	1.25569	1.4842	1.38575	1.41293	1.46657	1.65467	1.43497	1.46657	1.60103	1.4842	1.63262	1.56062	1.66348	1.56062	1.60985
49	771i	FR	94.49	79.84	0.844957	124.27	76.36	83.01	88.38	91.86	92.47	93.75	94.49	92.35	90.82	89.18	89.66	86.43	86.18	84.78	86.79	85.21	82.83	85.76	79.84	80.81	80.26		1	1.08709	1.15741	1.20299	1.21097	1.22774	1.23743	1.2094	1.18937	1.16789	1.17417	1.13188	1.1286	1.11027	1.13659	1.1159	1.08473	1.1231	1.04557	1.05828	1.05107
50	771l	FR	22.26	21.5	0.965858	20.75	17.94	18.98	19.1	19.84	20.75	20.49	20.51	22.1	22.26	22.46	20.75	21.73	21.83	21.92	22.28	21.33	21.5	21.5	21.5	21.5	21.5		1	1.05797	1.06466	1.10591	1.15663	1.14214	1.14326	1.23188	1.2408	1.25195	1.15663	1.21126	1.21683	1.22185	1.24192	1.18896	1.19844	1.19844	1.19844	1.19844	1.19844
51	771m	FR	35	35	1	32.84	27.83	25.7	25.94	27.59	27.53	26.49	28.14	30.03	34.79	33.57	35.04	33.81	34.12	31.8	34.3	32.96	32.84	35.65	35.83	35.95	35.28		1	0.923464	0.932088	0.991376	0.98922	0.951851	1.01114	1.07905	1.25009	1.20625	1.25907	1.21488	1.22602	1.14265	1.23248	1.18433	1.18002	1.28099	1.28746	1.29177	1.2677
8 weeks
1	760h	FR	132.39	72.33	0.54634	166.08	132.39	131.9	132.27	130.68	127.45	125.06	123.6	121.1	119.51	117.8	115.3	110.05	98.09	84.05	72.33	60.43	53.47	49.5	43.09	40.59	36.01		1	0.996299	0.999094	0.987084	0.962686	0.944633	0.933605	0.914722	0.902712	0.889795	0.870912	0.831256	0.740917	0.634867	0.54634	0.456454	0.403882	0.373895	0.325478	0.306594	0.271999
2	762y	FR	194.4	137.76	0.708642	269.78	184.64	190.37	193.73	194.4	190.31	189.89	185.55	187.63	185.86	184.58	177.68	169.32	161.87	151.68	148.14	138.68	137.76	132.02	129.03	123.17	119.75		1	1.03103	1.04923	1.05286	1.03071	1.02843	1.00493	1.01619	1.00661	0.999675	0.962305	0.917028	0.876679	0.82149	0.802318	0.751083	0.746101	0.715013	0.698819	0.667082	0.648559
3	760a	FR	120	112.98	0.9415	158.64	90.46	98.82	108.4	110.42	115.42	115.48	118.53	119.63	120	121.59	121.16	122.2	120.79	119.82	117.62	117.13	114.87	115.18	113.65	113.1	112.98		1	1.09242	1.19832	1.22065	1.27592	1.27659	1.3103	1.32246	1.32655	1.34413	1.33938	1.35087	1.33529	1.32456	1.30024	1.29483	1.26984	1.27327	1.25636	1.25028	1.24895
4	760c	FR	82.28	81.42	0.989548	90.52	67.38	70.44	73	76.85	77.33	79.71	80.39	81.73	82.28	82.71	80.02	81.55	82.22	81.97	80.94	83.13	83.56	82.22	82.64	81.24	81.42		1	1.04541	1.08341	1.14055	1.14767	1.18299	1.19308	1.21297	1.22113	1.22752	1.18759	1.2103	1.22024	1.21653	1.20125	1.23375	1.24013	1.22024	1.22648	1.2057	1.20837
5	760d	FR	76	77	1.01316	88.32	68.3	60.91	51.21	68.73	69.03	70.62	72.88	73.24	70.99	75.26	75.32	75.93	75.2	75.2	78.25	77.09	78.25	78.37	78.31	77.09	77.52		1	0.891801	0.74978	1.0063	1.01069	1.03397	1.06706	1.07233	1.03939	1.1019	1.10278	1.11171	1.10102	1.10102	1.14568	1.1287	1.14568	1.14744	1.14656	1.1287	1.13499
6	760e	FR	75	74	0.986667	92.29	71.23	68.3	68.61	69.7	69.03	70.44	70.68	69.95	69.95	71.84	74.1	74.89	76.24	75.26	75.38	77.09	76.17	74.95	76.24	76.54	74.16		1	0.958866	0.963218	0.97852	0.969114	0.988909	0.992279	0.98203	0.98203	1.00856	1.04029	1.05138	1.07034	1.05658	1.05826	1.08227	1.06935	1.05223	1.07034	1.07455	1.04113
7	760f	FR	58.05	55.85	0.962102	64.46	55.36	51.21	52.86	53.16	55.36	55.36	57.86	58.05	57.68	57.86	56.83	57.01	59.14	57.86	57.31	58.66	57.31	57.56	56.15	55.85	56.7		1	0.925036	0.954841	0.96026	1	1	1.04516	1.04859	1.04191	1.04516	1.02655	1.0298	1.06828	1.04516	1.03522	1.05961	1.03522	1.03974	1.01427	1.00885	1.02421
8	760g	FR	49	49	1	51.82	48.28	44.86	46.21	47.98	48.04	48.71	49.87	47.91	48.52	48.71	49.38	49.13	48.46	49.93	49.07	48.22	48.4	50.42	52.92	52.86	52.92		1	0.929163	0.957125	0.993786	0.995029	1.00891	1.03293	0.992336	1.00497	1.00891	1.02278	1.01761	1.00373	1.03418	1.01636	0.998757	1.00249	1.04432	1.09611	1.09486	1.09611
9	760k	FR	116.89	98.15	0.839678	150.21	114.87	114.99	116.09	116.52	116.89	114.51	111.45	110.42	110.42	107.97	107.97	107.24	106.51	105.04	104.37	101.08	98.15	95.22	92.29	89.36	85.09		1	1.00104	1.01062	1.01436	1.01759	0.996866	0.970227	0.961261	0.961261	0.939932	0.939932	0.933577	0.927222	0.914425	0.908592	0.879951	0.854444	0.828937	0.80343	0.777923	0.74075
10	760n	FR	85.33	76.17	0.892652	107.12	74.04	80.69	83.62	84.72	85.33	85.82	84.05	83.38	83.68	82.52	82.03	79.53	79.35	79.59	77.64	76.91	76.17	75.38	73.24	71.6	68.67		1	1.08982	1.12939	1.14425	1.15249	1.1591	1.1352	1.12615	1.1302	1.11453	1.10791	1.07415	1.07172	1.07496	1.04862	1.03876	1.02877	1.0181	0.989195	0.967045	0.927472
11	760o	FR	107.12	100.83	0.941281	133.61	98.88	100.77	104.74	105.84	107.12	106.63	104.98	104.74	104.19	102.6	103.15	101.99	102.6	101.63	100.16	99.86	100.83	99.92	97.29	97.23	96.99		1	1.01911	1.05926	1.07039	1.08333	1.07838	1.06169	1.05926	1.0537	1.03762	1.04318	1.03145	1.03762	1.02781	1.01294	1.00991	1.01972	1.01052	0.98392	0.983313	0.980886
12	760q	FR	136.6	114.51	0.838287	171.03	134.04	135.01	136.36	136.6	135.93	134.16	131.78	129.28	126.1	123.05	123.05	124.88	121.46	119.27	117.31	114.75	114.51	112.74	112.37	111.15	110.29		1	1.00724	1.01731	1.0191	1.0141	1.0009	0.983139	0.964488	0.940764	0.91801	0.91801	0.931662	0.906147	0.889809	0.875187	0.856088	0.854297	0.841092	0.838332	0.82923	0.822814
13	760s	FR	48.89	42.54	0.870117	59.88	38.82	42.85	44.56	45.84	48.89	47.43	44.8	44.8	46.02	46.27	45.29	44.62	43.58	45.11	44.25	42.24	42.54	42.42	40.77	38.58	40.28		1	1.10381	1.14786	1.18083	1.2594	1.22179	1.15404	1.15404	1.18547	1.19191	1.16667	1.14941	1.12262	1.16203	1.13988	1.0881	1.09583	1.09274	1.05023	0.993818	1.03761
14	760t	FR	80.02	73	0.912272	105.9	67.93	72.88	76.05	78.07	78.43	80.02	78.98	78.55	80.14	78.55	79.59	80.87	79.23	74.34	74.95	74.77	74.04	73	71.78	72.57	74.34		1	1.07287	1.11953	1.14927	1.15457	1.17798	1.16267	1.15634	1.17974	1.15634	1.17165	1.19049	1.16635	1.09436	1.10334	1.10069	1.08995	1.07464	1.05668	1.06831	1.09436
15	760u	FR	67.2	66.9	0.995536	78.92	55.36	58.53	59.82	61.59	64.03	65.86	66.04	67.2	66.71	67.45	67.93	67.26	67.38	67.32	67.32	68.54	64.33	64.33	67.63	66.9	65.49		1	1.05726	1.08056	1.11254	1.15661	1.18967	1.19292	1.21387	1.20502	1.21839	1.22706	1.21496	1.21712	1.21604	1.21604	1.23808	1.16203	1.16203	1.22164	1.20845	1.18298
16	761a	FR	52.86	51.7	0.978055	68	52.86	52.31	51.76	52.8	52.37	52.43	54.14	53.59	52.98	52.67	53.9	52.06	52.67	52.92	51.7	52.31	50.36	50.23	50.9	51.33	51.03		1	0.989595	0.97919	0.998865	0.99073	0.991865	1.02421	1.01381	1.00227	0.996406	1.01967	0.984866	0.996406	1.00114	0.978055	0.989595	0.952705	0.950246	0.962921	0.971056	0.96538
17	761b	FR	61.22	51.7	0.844495	73.43	56.22	56.7	59.02	57.74	58.05	60	61.22	57.99	58.78	57.56	56.7	56.34	56.22	53.16	53.9	54.38	52.25	50.97	51.7	50.6	51.09		1	1.00854	1.0498	1.02704	1.03255	1.06724	1.08894	1.03148	1.04554	1.02383	1.00854	1.00213	1	0.945571	0.958734	0.967271	0.929385	0.906617	0.919602	0.900036	0.908751
18	761d	FR	75.08	69.03	0.919419	90.4	66.59	67.75	71.17	71.23	72.02	72.88	74.47	75.08	74.1	74.83	73.24	74.83	74.53	71.54	72.94	69.22	71.66	69.83	69.95	69.03	66.53		1	1.01742	1.06878	1.06968	1.08154	1.09446	1.11834	1.1275	1.11278	1.12374	1.09986	1.12374	1.11924	1.07434	1.09536	1.0395	1.07614	1.04866	1.05046	1.03664	0.999099
19	761e	FR	76.72	74.71	0.973801	96.74	74.95	73.98	75.81	76.48	74.71	75.93	76.72	76.6	75.81	76.72	78.13	76.97	78.19	80.81	77.58	77.7	76.66	77.03	74.71	73.31	74.34		1	0.987058	1.01147	1.02041	0.996798	1.01308	1.02362	1.02201	1.01147	1.02362	1.04243	1.02695	1.04323	1.07819	1.03509	1.03669	1.02282	1.02775	0.996798	0.978119	0.991861
20	761g	FR	58.29	56.64	0.971693	74.71	57.25	58.29	57.44	55.67	56.83	58.17	59.02	58.17	58.35	57.07	56.4	55.97	56.03	55.36	54.51	56.64	54.87	52.8	49.93	50.9	47.36		1	1.01817	1.00332	0.972402	0.992664	1.01607	1.03092	1.01607	1.01921	0.996856	0.985153	0.977642	0.97869	0.966987	0.95214	0.989345	0.958428	0.922271	0.87214	0.889083	0.827249
21	761i	FR	35.28	22.95	0.65051	41.02	33.81	35.28	33.14	33.2	34.55	31.13	30.88	32.11	31.31	29.54	26.37	27.65	28.2	27.47	26.25	22.95	23.62	21.24	20.02	18.07	15.75		1	1.04348	0.980183	0.981958	1.02189	0.920734	0.913339	0.949719	0.926057	0.873706	0.779947	0.817805	0.834073	0.812482	0.776398	0.678793	0.69861	0.628217	0.592133	0.534457	0.465839
22	761k	FR	99	77.82	0.786061	122.62	96.68	94.18	97.17	99	96.56	94.85	91.8	94.18	93.75	90.33	88.63	85.27	86	83.74	81.61	80.57	77.82	74.95	70.86	69.7	69.22		1	0.974141	1.00507	1.024	0.998759	0.981072	0.949524	0.974141	0.969694	0.934319	0.916736	0.881982	0.889532	0.866156	0.844125	0.833368	0.804923	0.775238	0.732933	0.720935	0.71597
23	762b	FR	52.06	53.41	1.02593	53.04	32.41	38.7	39.31	42.6	44.86	46.02	47.73	49.81	52.06	52.37	51.33	53.96	52.67	52.86	52.86	52.67	52.25	53.35	52.49	54.51	53.41		1	1.19408	1.2129	1.31441	1.38414	1.41993	1.47269	1.53687	1.60629	1.61586	1.58377	1.66492	1.62512	1.63098	1.63098	1.62512	1.61216	1.6461	1.61956	1.68189	1.64795
24	762k	FR	109.38	104.31	0.953648	136.42	68.42	91.01	100.71	103.82	104.56	106.02	106.94	108.4	109.38	108.1	107.79	109.5	108.89	107.36	108.1	106.2	104.56	107.85	103.52	104.37	104.31		1	1.33017	1.47194	1.51739	1.52821	1.54955	1.56299	1.58433	1.59866	1.57995	1.57542	1.60041	1.59149	1.56913	1.57995	1.55218	1.52821	1.57629	1.51301	1.52543	1.52455
25	762o	FR	85.02	85.39	1.00435	101.81	71.66	72.27	72.88	74.34	77.39	79.53	81.97	80.45	85.02	83.44	82.95	85.51	86.06	85.45	85.88	85.51	86.49	84.35	84.9	86.55	85.39		1	1.00851	1.01702	1.0374	1.07996	1.10982	1.14387	1.12266	1.18644	1.16439	1.15755	1.19327	1.20095	1.19244	1.19844	1.19327	1.20695	1.17709	1.18476	1.20779	1.1916
26	762p	FR	82.77	76.54	0.924731	95.34	39.19	51.39	62.93	70.74	76.17	76.91	79.35	81.18	82.77	83.19	81.3	82.03	83.13	82.03	81.73	81.24	80.26	80.75	79.9	78.74	76.54		1	1.3113	1.60577	1.80505	1.94361	1.96249	2.02475	2.07145	2.11202	2.12274	2.07451	2.09314	2.1212	2.09314	2.08548	2.07298	2.04797	2.06047	2.03879	2.00919	1.95305
27	762u	FR	57	57	1	58.53	51.52	49.81	50.23	49.01	50.97	51.45	53.35	53.96	54.14	55.12	53.96	55.3	57.44	56.28	55.91	56.83	55.85	57.19	55.91	57.47	57.13		1	0.966809	0.974961	0.951281	0.989325	0.998641	1.03552	1.04736	1.05085	1.06988	1.04736	1.07337	1.11491	1.09239	1.08521	1.10307	1.08405	1.11005	1.08521	1.11549	1.10889
28	762v	FR	99.86	95.34	0.954737	122.32	60.73	80.87	88.26	92.23	93.63	95.1	96.07	99.86	98.57	97.11	99.06	98.39	99.55	95.95	96.93	94.97	95.89	94.12	96.8	95.34	92.96		1	1.33163	1.45332	1.51869	1.54174	1.56595	1.58192	1.64433	1.62309	1.59904	1.63115	1.62012	1.63922	1.57994	1.59608	1.56381	1.57896	1.54981	1.59394	1.5699	1.53071
29	762ab	FR	48.28	49.93	1.03418	49.5	41.81	40.47	41.44	43.46	45.59	46.57	45.84	48.28	45.41	48.34	48.89	49.68	47.49	49.01	48.1	48.46	50.6	47.49	48.22	49.93	48.34		1	0.96795	0.99115	1.03946	1.09041	1.11385	1.09639	1.15475	1.0861	1.15618	1.16934	1.18823	1.13585	1.17221	1.15044	1.15905	1.21024	1.13585	1.15331	1.19421	1.15618
30	762ad	FR	67	67	1	78.07	41.69	48.77	53.59	61.59	60.18	61.71	62.62	63.36	66.04	67.38	69.46	67.87	68.67	67.63	67.32	68.67	69.28	68.42	65.86	66.04	67.2		1	1.16982	1.28544	1.47733	1.44351	1.48021	1.50204	1.51979	1.58407	1.61621	1.66611	1.62797	1.64716	1.62221	1.61478	1.64716	1.66179	1.64116	1.57976	1.58407	1.6119
31	762ae	FR	75	75	1	96.26	39.74	51.09	59.82	65.13	67.63	67.81	71.17	73.43	74.28	75.44	74.89	77.15	76.48	77.15	76.97	77.09	76.11	76.85	76.78	76.42	75.81		1	1.28561	1.50528	1.6389	1.70181	1.70634	1.79089	1.84776	1.86915	1.89834	1.8845	1.94137	1.92451	1.94137	1.93684	1.93986	1.9152	1.93382	1.93206	1.923	1.90765
32	763a	FR	69	69	1	79.1	39.25	43.64	50.23	54.87	57.37	60.43	62.14	62.93	64.82	67.32	67.14	68.97	68.36	68.85	69.34	69.4	70.01	68.67	70.25	68.42	69.83		1	1.11185	1.27975	1.39796	1.46166	1.53962	1.58318	1.60331	1.65146	1.71516	1.71057	1.7572	1.74166	1.75414	1.76662	1.76815	1.78369	1.74955	1.78981	1.74318	1.77911
33	763c	FR	48.16	48.04	0.997508	54.87	39.55	38.09	40.53	42.42	43.82	46.88	45.78	47.61	48.16	48.65	47.79	47.85	48.71	49.44	48.16	48.46	49.07	47.55	47.73	48.22	48.04		1	0.963085	1.02478	1.07257	1.10796	1.18534	1.15752	1.20379	1.2177	1.23009	1.20834	1.20986	1.23161	1.25006	1.2177	1.22528	1.24071	1.20228	1.20683	1.21922	1.21466
34	763f	FR	53	53	1	57.99	22.64	30.7	37.42	43.52	46.69	48.77	51.45	51.09	51.94	53.04	52.49	54.32	54.14	53.59	54.32	52.49	53.04	52.74	51.58	50.97	53.41		1	1.35601	1.65283	1.92226	2.06228	2.15415	2.27253	2.25663	2.29417	2.34276	2.31846	2.39929	2.39134	2.36705	2.39929	2.31846	2.34276	2.32951	2.27827	2.25133	2.3591
35	763h	FR	38.76	38.03	0.981166	41.2	25.76	31.01	30.15	33.57	34.97	33.45	36.87	36.01	38.76	38.76	38.27	37.23	39.74	40.89	40.77	39.12	40.59	37.42	38.82	38.94	38.03		1	1.2038	1.17042	1.30318	1.35753	1.29852	1.43129	1.3979	1.50466	1.50466	1.48564	1.44526	1.5427	1.58734	1.58269	1.51863	1.5757	1.45264	1.50699	1.51165	1.47632
36	763p	FR	93.57	91.68	0.979801	118.84	64.15	77.21	87.41	86.98	93.57	92.47	92.72	91.25	92.35	93.63	92.65	93.81	91.37	92.1	93.51	90.52	91.68	90.15	91.01	88.56	89.24		1	1.20359	1.36259	1.35588	1.45861	1.44147	1.44536	1.42245	1.43959	1.45955	1.44427	1.46235	1.42432	1.4357	1.45768	1.41107	1.42915	1.4053	1.41871	1.38051	1.39111
37	763q	FR	44.8	45.29	1.01094	48.95	26.98	30.88	34.67	35.04	35.71	36.87	38.94	43.09	44.8	43.34	46.21	43.46	46.51	46.08	44.68	45.11	46.02	44.68	45.23	43.76	45.29		1	1.14455	1.28503	1.29874	1.32357	1.36657	1.44329	1.59711	1.66049	1.60638	1.71275	1.61082	1.72387	1.70793	1.65604	1.67198	1.70571	1.65604	1.67643	1.62194	1.67865
38	763r	FR	68	66	0.970588	83.62	54.63	56.64	58.41	61.34	62.32	63.48	65.25	66.41	66.1	68.24	68.79	67.75	67.51	66.77	69.22	68.54	67.26	67.45	66.35	65.55	67.08		1	1.03679	1.06919	1.12283	1.14077	1.162	1.1944	1.21563	1.20996	1.24913	1.2592	1.24016	1.23577	1.22222	1.26707	1.25462	1.23119	1.23467	1.21453	1.19989	1.2279
39	763s	FR	98	98	1	132.76	68.48	76.48	82.03	86.25	91.37	91.43	95.28	97.29	97.17	98.7	97.9	100.71	99.37	101.87	101.81	99.98	98.27	97.35	98.45	99.86	97.23		1	1.11682	1.19787	1.25949	1.33426	1.33513	1.39136	1.42071	1.41895	1.4413	1.42961	1.47065	1.45108	1.48759	1.48671	1.45999	1.43502	1.42158	1.43765	1.45824	1.41983
40	763t	FR	92.29	89.11	0.965543	137.82	80.63	83.56	85.7	86	86.98	89.6	88.5	91.49	92.29	89.66	90.46	91.92	92.72	90.03	90.4	90.52	91.68	90.03	89.3	90.52	89.11		1	1.03634	1.06288	1.0666	1.07875	1.11125	1.09761	1.13469	1.14461	1.11199	1.12191	1.14002	1.14994	1.11658	1.12117	1.12266	1.13705	1.11658	1.10753	1.12266	1.10517
41	763x	FR	76	76	1	95.16	44.74	46.57	50.54	55.42	58.66	60.85	66.77	68.91	72.88	75.62	74.71	75.01	74.89	75.5	76.54	79.23	79.04	77.64	78.01	76.97	75.87		1	1.0409	1.12964	1.23871	1.31113	1.36008	1.4924	1.54023	1.62897	1.69021	1.66987	1.67658	1.67389	1.68753	1.71077	1.7709	1.76665	1.73536	1.74363	1.72038	1.6958
42	763z	FR	71.23	70.01	0.982872	95.77	32.35	40.89	51.88	57.56	62.93	64.88	69.15	70.93	71.23	71.96	71.78	72.08	72.27	70.68	72.21	72.45	71.23	71.84	72.15	71.84	70.01		1	1.26399	1.60371	1.77929	1.94529	2.00556	2.13756	2.19258	2.20185	2.22442	2.21886	2.22813	2.234	2.18485	2.23215	2.23957	2.20185	2.22071	2.23029	2.22071	2.16414
43	763aa	FR	42	42	1	52.86	15.14	20.33	20.33	26.86	26.55	31.5	33.81	35.4	36.93	39.92	41.87	42.05	40.71	43.95	40.77	40.41	42.12	43.09	40.1	41.08	42.05		1	1.3428	1.3428	1.77411	1.75363	2.08058	2.23316	2.33818	2.43923	2.63672	2.76552	2.77741	2.6889	2.90291	2.69287	2.66909	2.78203	2.8461	2.64861	2.71334	2.77741
44	763ac	FR	48.16	48.1	0.998754	54.87	39.55	38.09	40.53	42.42	43.52	46.88	45.78	47.61	48.16	48.65	47.79	47.85	48.71	49.44	48.28	48.46	49.07	47.55	47.24	48.22	48.1		1	0.963085	1.02478	1.07257	1.10038	1.18534	1.15752	1.20379	1.2177	1.23009	1.20834	1.20986	1.23161	1.25006	1.22073	1.22528	1.24071	1.20228	1.19444	1.21922	1.21618
45	764d	FR	79	79	1	98.94	44.5	49.01	51.7	60.18	64.27	66.35	71.47	75.14	77.21	78.01	78.98	79.1	79.29	80.26	78.86	77.94	79.41	78.01	78.98	79.65	79.1		1	1.10135	1.1618	1.35236	1.44427	1.49101	1.60607	1.68854	1.73506	1.75303	1.77483	1.77753	1.7818	1.8036	1.77213	1.75146	1.78449	1.75303	1.77483	1.78989	1.77753
46	764f	FR	100.16	95.16	0.95008	125.74	71.17	85.21	92.59	95.22	98.15	100.16	99.12	100.47	100.41	98.76	100.71	98.51	97.42	98.45	96.44	95.77	95.89	95.16	94.67	94.67	93.39		1	1.19727	1.30097	1.33792	1.37909	1.40733	1.39272	1.41169	1.41085	1.38766	1.41506	1.38415	1.36884	1.38331	1.35507	1.34565	1.34734	1.33708	1.3302	1.3302	1.31221
47	764g	FR	203.38	158.7	0.780313	248.12	203.38	194.83	193.12	189.95	186.41	182.62	177.43	176.09	176.52	173.59	172.43	170.6	169.26	164.86	158.7	153.81	150.4	143.31	136.54	127.87	120.85		1	0.95796	0.949553	0.933966	0.91656	0.897925	0.872406	0.865818	0.867932	0.853525	0.847822	0.838824	0.832235	0.810601	0.780313	0.756269	0.739502	0.704642	0.671354	0.628725	0.594208
48	764k	FR	108.22	108.95	1.00675	136.97	106.27	104.37	105.17	106.81	106.45	107.73	108.22	108.04	108.89	108.46	108.1	110.05	108.89	110.17	108.95	108.52	109.62	110.23	108.95	108.71	109.01		1	0.982121	0.989649	1.00508	1.00169	1.01374	1.01835	1.01666	1.02465	1.02061	1.01722	1.03557	1.02465	1.0367	1.02522	1.02117	1.03152	1.03726	1.02522	1.02296	1.02578
49	764l	FR	170.5	158.02	0.926804	217.96	166.51	165.84	170.05	167.73	166.94	165.78	165.35	162.48	161.93	160.71	160.34	159.06	158.82	159.37	157.17	158.02	156.32	156.8	156.01	153.81	153.45		1	0.995976	1.02126	1.00733	1.00258	0.995616	0.993033	0.975797	0.972494	0.965167	0.962945	0.955258	0.953817	0.95712	0.943907	0.949012	0.938802	0.941685	0.936941	0.923728	0.921566
50	764ł	FR	191.29	170.84	0.893094	245.92	161.32	171.51	183.36	188.36	190.01	191.29	191.05	190.68	188.54	187.44	186.47	182.87	181.1	180.97	177.25	175.12	172.25	170.84	167.79	166.57	164.43		1	1.06317	1.13662	1.16762	1.17785	1.18578	1.18429	1.182	1.16873	1.16191	1.1559	1.13359	1.12261	1.12181	1.09875	1.08554	1.06775	1.05901	1.04011	1.03254	1.01928
51	764n	FR	101.26	99.86	0.986174	127.2	87.65	92.41	96.5	98.21	99.43	99.12	101.26	101.14	101.02	102.11	101.2	101.87	101.38	100.41	101.14	101.2	101.69	100.22	99.86	100.47	101.93		1	1.05431	1.10097	1.12048	1.1344	1.13086	1.15528	1.15391	1.15254	1.16497	1.15459	1.16224	1.15665	1.14558	1.15391	1.15459	1.16018	1.14341	1.1393	1.14626	1.16292
52	764o	FR	296.03	244.94	0.827416	373.18	291.94	292.86	295.97	296.03	294.93	292.43	285.29	280.71	275.03	272.16	269.05	265.88	261.12	256.42	250.56	246.65	244.94	239.75	235.05	232.25	229.8		1	1.00315	1.0138	1.01401	1.01024	1.00168	0.977221	0.961533	0.942077	0.932246	0.921593	0.910735	0.89443	0.878331	0.858259	0.844865	0.839008	0.82123	0.805131	0.79554	0.787148
53	764p	FR	109.99	100.77	0.916174	136.42	102.42	107.73	109.99	109.56	108.77	107.43	107.73	106.75	105.35	104.74	104.37	104.5	103.27	100.1	101.87	100.77	100.77	99.31	97.96	96.99	96.07		1	1.05185	1.07391	1.06971	1.062	1.04892	1.05185	1.04228	1.02861	1.02265	1.01904	1.02031	1.0083	0.977348	0.99463	0.98389	0.98389	0.969635	0.956454	0.946983	0.938
54	764w	FR	127.14	120.24	0.945729	158.94	111.7	120	126.1	127.14	126.9	126.53	127.2	126.35	125.25	125	124.45	124.03	122.99	121.77	120.91	121.4	120.24	119.08	118.47	117.19	117.07		1	1.07431	1.12892	1.13823	1.13608	1.13277	1.13876	1.13115	1.12131	1.11907	1.11415	1.11038	1.10107	1.09015	1.08245	1.08684	1.07645	1.06607	1.06061	1.04915	1.04808
55	764x	FR	117.07	110.9	0.947296	154	62.56	77.27	89.72	97.72	103.34	108.4	111.45	114.57	117.07	116.64	116.52	116.7	117.25	116.46	114.81	114.51	114.93	113.96	114.2	111.64	110.9		1	1.23513	1.43414	1.56202	1.65185	1.73274	1.78149	1.83136	1.87132	1.86445	1.86253	1.86541	1.8742	1.86157	1.8352	1.8304	1.83712	1.82161	1.82545	1.78453	1.7727
56	764y	FR	161.44	128.73	0.797386	201.97	161.44	159.55	159.31	156.32	154.79	152.78	149.97	149.66	148.44	147.65	145.76	143.07	140.2	135.93	128.73	118.78	104.43	91.74	77.46	65.98	57.44		1	0.988293	0.986806	0.968285	0.958808	0.946358	0.928952	0.927032	0.919475	0.914581	0.902874	0.886212	0.868434	0.841985	0.797386	0.735753	0.646866	0.568261	0.479807	0.408697	0.355798
57	764z	FR	62.26	62.62	1.00578	67.87	45.78	49.62	53.9	56.58	57.13	58.29	59.88	60.91	62.26	62.81	63.78	63.17	62.26	63.3	64.09	62.44	62.75	62.44	62.75	62.81	62.62		1	1.08388	1.17737	1.23591	1.24792	1.27326	1.30799	1.33049	1.35998	1.372	1.39318	1.37986	1.35998	1.3827	1.39996	1.36391	1.37069	1.36391	1.37069	1.372	1.36785
58	764ab	FR	105.72	103.76	0.98146	129.03	92.53	95.71	99.19	101.93	101.63	101.26	104.86	103.46	105.72	105.17	105.59	105.84	105.47	106.2	105.29	104.25	106.69	105.84	105.41	105.17	103.76		1	1.03437	1.07198	1.10159	1.09835	1.09435	1.13325	1.11812	1.14255	1.1366	1.14114	1.14385	1.13985	1.14774	1.1379	1.12666	1.15303	1.14385	1.1392	1.1366	1.12137
59	764ad	FR	90.03	88.81	0.986449	111.33	73.06	79.71	82.77	85.27	86.86	89.3	89.05	89.54	90.03	90.46	92.17	91.37	88.63	89.85	90.4	90.4	87.95	89.11	87.89	88.81	88.81		1	1.09102	1.1329	1.16712	1.18889	1.22228	1.21886	1.22557	1.23227	1.23816	1.26157	1.25062	1.21311	1.22981	1.23734	1.23734	1.20381	1.21968	1.20298	1.21558	1.21558
60	760v	FR	55.36	55.79	1.00777	57.5	50.66	49.5	48.77	51.39	50.84	52.06	55.36	52.86	54.32	54.14	55.85	56.83	56.22	57.07	57.62	55.79	58.41	56.95	55.79	55.42	55.18		1	0.977102	0.962692	1.01441	1.00355	1.02764	1.09278	1.04343	1.07225	1.06869	1.10245	1.12179	1.10975	1.12653	1.13739	1.10126	1.15298	1.12416	1.10126	1.09396	1.08922
61	762g	FR	42.6	42.85	1.00587	42.91	39	36.93	37.35	37.78	38.15	38.45	39.92	37.66	42.6	40.16	43.64	40.59	41.81	42.79	40.65	41.02	43.28	41.93	41.81	41.87	42.85		1	0.946923	0.957692	0.968718	0.978205	0.985897	1.02359	0.965641	1.09231	1.02974	1.11897	1.04077	1.07205	1.09718	1.04231	1.05179	1.10974	1.07513	1.07205	1.07359	1.09872
62	762j	FR	53	53	1	50.97	47.12	41.44	42.66	42.66	44.86	43.4	49.81	47.43	50.54	52.25	53.1	52.74	52.8	53.65	53.29	54.14	52.13	53.47	54.26	52.31	55.79		1	0.879457	0.905348	0.905348	0.952037	0.921053	1.05709	1.00658	1.07258	1.10887	1.12691	1.11927	1.12054	1.13858	1.13094	1.14898	1.10632	1.13476	1.15153	1.11014	1.184
63	764aa	FR	49.32	47.67	0.966545	49.32	44.98	42.54	43.15	44.13	44.37	45.17	46.21	46.08	47	46.39	47.49	47.3	47.91	48.71	47.67	47.67	47.67	47.98	47.12	47.61	47.61		1	0.945754	0.959315	0.981103	0.986438	1.00422	1.02735	1.02446	1.04491	1.03135	1.0558	1.05158	1.06514	1.08293	1.0598	1.0598	1.0598	1.0667	1.04758	1.05847	1.05847

## Sheet: FatI S type
	No MU	Type	FTmax	FT120	FatI	1	5	10	15	20	25	30	40	50	60	70	80	90	100	110	120	130	140	150	160	170	180		5	10	15	20	25	30	40	50	60	70	80	90	100	110	120	130	140	150	160	170	180
Control	18		36.866	36.3	0.979878	36.6213	35.5647	34.9347	34.0873	34.34	34.328	34.1633	35.1	34.6807	35.5307	35.5653	35.63	35.7427	35.8207	36.0627	36.304	36.508	35.7267	35.998	36.6267	36.5687	36.816		1	0.985731	0.962936	0.967922	0.962183	0.957783	0.983141	0.967773	0.994556	0.99062	0.999685	1.00121	1.00555	1.01346	1.01688	1.02041	1.00261	1.00718	1.029	1.02154	1.03571
2 weeks	23		32.4135	33.4343	0.992252	33.4171	32.829	31.6143	31.8233	31.4033	31.6376	31.6571	32.1824	32.5352	33.0719	32.6052	33.259	33.1062	33.0833	33.2514	33.4662	33.1486	33.4652	33.159	33.0257	33.1133	33.1495		1	0.963224	0.97458	0.94804	0.968851	0.967966	0.982537	0.994813	1.00866	0.994347	1.01463	1.00997	1.00946	1.0177	1.02511	1.01469	1.02507	1.01583	1.01078	1.01235	1.01281
4 weeks	21		33.6374	33.1374	0.985081	33.1635	32.305	31.5115	30.628	30.5715	30.818	31.443	31.6695	32.033	32.291	32.3335	32.655	32.8215	32.951	32.745	33.0835	33.6863	33.7132	33.23	33.667	33.043	33.3935		1	0.976749	0.947621	0.949271	0.953601	0.973184	0.981589	0.990416	0.999936	1.00394	1.01134	1.01698	1.0223	1.01504	1.02385	1.02604	1.02675	1.03049	1.04721	1.02368	1.03675
8 weeks	28		33.8012	33.6876	0.999509	33.2931	32.1027	30.7815	31.0842	30.4031	31.0315	31.4569	31.925	32.2212	32.2796	32.6723	33.0215	33.1877	33.6858	33.5812	33.7273	33.9535	33.885	33.8377	33.8569	34.0046	33.8823		1	0.962156	0.973401	0.950073	0.972473	0.984975	0.999426	1.00812	1.00817	1.02118	1.03182	1.04056	1.05585	1.05005	1.05748	1.06072	1.06127	1.05649	1.0605	1.05956	1.05801
control
1	740d	S	40.53	39	0.96225	40.53	39.25	39	38.15	38.15	37.23	38.39	36.62	37.66	39.06	39	39	39	39	39	39	39	39	39	39	39	39		1	0.993631	0.971975	0.971975	0.948535	0.978089	0.932994	0.95949	0.995159	0.993631	0.993631	0.993631	0.993631	0.993631	0.993631	0.993631	0.993631	0.993631	0.993631	0.993631	0.993631
2	741m	S	45.29	43.76	0.966218	45.29	43.21	42.97	41.26	40.04	41.08	40.89	41.44	42.48	42.3	42.73	41.93	43.15	42.6	41.75	43.76	42.91	43.34	42.54	42.97	43.76	44.25		1	0.994446	0.954872	0.926637	0.950706	0.946309	0.959037	0.983106	0.97894	0.988891	0.970377	0.998611	0.985883	0.966212	1.01273	0.993057	1.00301	0.984494	0.994446	1.01273	1.02407
3	741n	S	13.92	13	0.933908	12.02	13.18	13.31	13.37	13.92	12.21	13	12.7	11.05	11.41	11.05	12.94	12.02	12.09	13	13.06	11.35	13	12.45	13	12.15	13.73		1	1.00986	1.01442	1.05615	0.926404	0.986343	0.963581	0.838392	0.865706	0.838392	0.981791	0.911988	0.917299	0.986343	0.990895	0.861153	0.986343	0.944613	0.986343	0.921851	1.04173
4	741q	S	21.97	19.41	0.883477	20.87	21.97	20.63	20.51	19.96	17.46	17.21	20.02	19.41	19.41	19.96	19.23	19.78	20.33	20.63	19.41	19.59	19.35	20.33	21.79	20.45	20.63		1	0.939008	0.933546	0.908512	0.79472	0.783341	0.911243	0.883477	0.883477	0.908512	0.875284	0.900319	0.925353	0.939008	0.883477	0.89167	0.880746	0.925353	0.991807	0.930815	0.939008
5	741w	S	39.86	39.55	0.992223	39.86	39.19	36.93	37.66	37.72	37.11	36.44	37.29	37.72	37.9	38.33	38.76	39.19	39.06	38.82	39.55	39.67	39.31	39.67	39.86	39.49	40.47		1	0.942332	0.960959	0.96249	0.946925	0.929829	0.951518	0.96249	0.967083	0.978056	0.989028	1	0.996683	0.990559	1.00919	1.01225	1.00306	1.01225	1.0171	1.00766	1.03266
6	742b	S	41.14	41.38	1.00583	41.14	40.59	39.8	38.21	37.97	39.25	40.41	41.75	40.65	41.93	41.38	41.2	41.57	41.26	41.44	41.38	41.51	40.59	41.81	41.75	41.93	41.44		1	0.980537	0.941365	0.935452	0.966987	0.995565	1.02858	1.00148	1.03301	1.01946	1.01503	1.02414	1.01651	1.02094	1.01946	1.02267	1	1.03006	1.02858	1.03301	1.02094
7	742d	S	47.43	45.9	0.967742	47.43	43.95	42.18	42.79	42.36	42.97	43.21	44.01	44.25	45.17	44.62	44.92	45.96	44.8	46.14	45.9	46.45	45.53	45.41	46.45	46.57	47.49		1	0.959727	0.973606	0.963823	0.977702	0.983163	1.00137	1.00683	1.02776	1.01524	1.02207	1.04573	1.01934	1.04983	1.04437	1.05688	1.03595	1.03322	1.05688	1.05961	1.08055
8	742g	S
9	742o	S	42.54	39	0.916784	42.54	39.61	38.58	37.35	38.21	39.06	39.06	38.64	37.84	38.51	38.88	39	38.58	38.09	38.33	39	39.31	39.19	38.94	38.82	38.64	39.37		1	0.973996	0.942944	0.964655	0.986115	0.986115	0.975511	0.955314	0.972229	0.98157	0.9846	0.973996	0.961626	0.967685	0.9846	0.992426	0.989397	0.983085	0.980056	0.975511	0.993941
10	743d	S	29.42	28.2	0.958532	28.75	26.98	29.42	27.47	26.98	26.43	26.31	25.33	26.86	28.99	27.8	28.63	28.8	28.57	28	28.2	28.32	28	28	28.5	28	28		1	1.09044	1.01816	1	0.979615	0.975167	0.938844	0.995552	1.0745	1.03039	1.06116	1.06746	1.05893	1.03781	1.04522	1.04967	1.03781	1.03781	1.05634	1.03781	1.03781
11	780e	S	34.42	34.73	1.00901	34.42	34.3	34.36	32.53	34.36	32.78	32.35	34.06	33.14	34.85	34.91	32.59	33.2	33.33	35.1	34.73	36.81	35.1	34.42	35.89	35.71	33.45		1	1.00175	0.948397	1.00175	0.955685	0.943149	0.993003	0.966181	1.01603	1.01778	0.950146	0.96793	0.97172	1.02332	1.01254	1.07318	1.02332	1.0035	1.04636	1.04111	0.975219
12	780j	S	26.67	26.31	0.986502	26.67	25.76	24.41	24.23	23.62	26	24.48	24.35	25.09	26.06	25.39	26.98	25.82	27.89	26.18	26.31	28.14	26.67	25.7	26.43	27.04	28.26		1	0.947593	0.940606	0.916925	1.00932	0.950311	0.945264	0.973991	1.01165	0.985637	1.04736	1.00233	1.08269	1.0163	1.02135	1.09239	1.03533	0.997671	1.02601	1.04969	1.09705
13	780m	S	27.34	27.22	0.995611	27.34	28.57	27.47	28.5	26.67	28.69	27.16	29.6	27.65	27.65	28.26	27.41	27.95	29.11	29.79	27.22	30.27	27.22	28.2	28.63	28.69	29.91		1	0.961498	0.99755	0.933497	1.0042	0.950648	1.03605	0.967798	0.967798	0.989149	0.959398	0.978299	1.0189	1.0427	0.952748	1.0595	0.952748	0.987049	1.0021	1.0042	1.0469
14	780p	S	70.01	70.44	1.00614	70.01	69.34	66.23	64.7	67.51	65.98	65.49	69.46	66.77	66.53	70.19	69.4	67.45	68.85	69.58	70.44	70.01	68	70.62	70.93	72.33	70.8		1	0.955149	0.933083	0.973608	0.951543	0.944476	1.00173	0.962936	0.959475	1.01226	1.00087	0.972743	0.992933	1.00346	1.01586	1.00966	0.980675	1.01846	1.02293	1.04312	1.02106
15	781a	S	34.79	36.5	1.04915	34.79	32.23	33.39	31.19	32.84	33.39	32.47	34	32.59	34.61	33.63	34.49	35.28	34.79	34.18	36.5	35.22	33.39	34.55	36.44	35.4	35.28		1	1.03599	0.967732	1.01893	1.03599	1.00745	1.05492	1.01117	1.07384	1.04344	1.07012	1.09463	1.07943	1.0605	1.13249	1.09277	1.03599	1.07198	1.13062	1.09836	1.09463
16	781j	S	37.66	40.1	1.06479	37.66	35.34	35.34	33.39	34.79	35.28	35.58	37.23	37.05	38.58	37.35	37.97	38.39	37.54	39	40.1	39.06	38.21	38.33	38.94	39.37	40.16		1	1	0.944822	0.984437	0.998302	1.00679	1.05348	1.04839	1.09168	1.05688	1.07442	1.0863	1.06225	1.10357	1.13469	1.10526	1.08121	1.08461	1.10187	1.11404	1.13639
17	781o	S
18	781p	S
2 weeks
1	754n	S	33.39	31.25	0.935909	33.39	37.23	35.52	37.35	33.08	29.36	30.15	28.99	30.21	31.86	30.21	31.8	32.23	29.24	29.48	31.25	29.79	30.88	29.73	28.75	30.7	31.06		1	0.954069	1.00322	0.888531	0.788611	0.809831	0.778673	0.811442	0.855761	0.811442	0.85415	0.8657	0.785388	0.791835	0.839377	0.800161	0.829439	0.79855	0.772227	0.824604	0.834273
2	754o	S	31.8	30.58	0.961635	26.25	31.8	28.57	29.36	30.21	28.63	28.63	28.5	28.44	30.27	28.44	30.27	30.4	29.02	29.42	30.58	29.85	29.66	29.73	29.91	30.78	29.41		1	0.898428	0.92327	0.95	0.900314	0.900314	0.896226	0.89434	0.951887	0.89434	0.951887	0.955975	0.912579	0.925157	0.961635	0.938679	0.932704	0.934906	0.940566	0.967925	0.924843
3	756g	S	60.91	61.4	1.00804	60.91	58.78	56.58	56.83	56.22	57.19	57.74	57.56	58.66	59.76	59.69	60.91	61.16	61.95	61.46	61.4	61.1	60.91	61.16	60.73	61.89	61.77		1	0.962572	0.966825	0.956448	0.97295	0.982307	0.979245	0.997958	1.01667	1.01548	1.03624	1.04049	1.05393	1.04559	1.04457	1.03947	1.03624	1.04049	1.03317	1.05291	1.05087
4	756i	S	62.26	60.49	0.971571	62.26	59.57	58.23	56.58	56.83	56.03	57.25	57.74	58.29	58.47	58.66	59.21	59.82	58.41	59.33	60.49	59.82	60.3	59.69	60.12	59.88	60.3		1	0.977505	0.949807	0.954004	0.940574	0.961054	0.96928	0.978513	0.981534	0.984724	0.993957	1.0042	0.980527	0.995971	1.01544	1.0042	1.01225	1.00201	1.00923	1.0052	1.01225
5	756l	S	43.4	45.72	1.05346	43.4	42.97	41.44	41.75	45	45.9	44.13	48.89	46.39	45.78	44.62	44.74	45.05	45.47	44.74	45.72	46.94	45.41	44.68	45.23	45.72	45.9		1	0.964394	0.971608		1.06819	1.027	1.13777	1.07959	1.06539	1.0384	1.04119	1.04841	1.05818	1.04119	1.064	1.09239	1.05678	1.0398	1.05259	1.064	1.06819
6	756m	S	38.7	37.48	0.968475	38.7	35.52	35.22	33.33	32.96	33.45	35.4	34.42	36.01	36.44	35.52	37.48	37.54	37.17	36.99	37.48	37.29	37.48	37.72	36.32	37.78	37.54		1	0.991554	0.938345	0.927928	0.941723	0.996622	0.969032	1.0138	1.0259	1	1.05518	1.05687	1.04645	1.04139	1.05518	1.04983	1.05518	1.06194	1.02252	1.06363	1.05687
7	756s	S	22.16	22.22	1.00271	21.67	22.16	21.91	21.61	21.12	21.55	21.91	21.36	22.95	23.01	22.1	22.34	21.73	22.58	22.16	22.22	22.52	22.89	22.71	22.1	22.22	22.95		1	0.988718	0.975181	0.953069	0.972473	0.988718	0.963899	1.03565	1.03836	0.997292	1.00812	0.980596	1.01895	1	1.00271	1.01625	1.03294	1.02482	0.997292	1.00271	1.03565
8	756t	S	34.97	34.85	0.996568	34.97	33.88	32.84	33.02	33.02	32.96	33.45	33.14	33.57	34.42	34.3	34.18	34.79	34.61	34.67	34.85	34.18	34.97	34.61	35.1	35.22	35.1		1	0.969303	0.974616	0.974616	0.972845	0.987308	0.978158	0.99085	1.01594	1.0124	1.00885	1.02686	1.02155	1.02332	1.02863	1.00885	1.03217	1.02155	1.03601	1.03955	1.03601
9	757h	S	43.34	45.23	1.04361	43.34	43.09	41.51	41.14	41.87	41.87	42.6	44.37	43.64	44.31	45.59	44.92	46.02	46.33	45.29	45.23	46.02	45.78	45.5	45.5	45.5	45.5		1	0.963333	0.954746	0.971687	0.971687	0.988628	1.02971	1.01276	1.02831	1.05802	1.04247	1.068	1.07519	1.05106	1.04966	1.068	1.06243	1.05593	1.05593	1.05593	1.05593
10	757k	S	27.65	27.71	1.00217	27.65	23.87	23.44	23.8	23.07	25.57	23.93	25.94	27.53	27.1	26.31	26.98	27.47	27.04	28.63	27.71	28.32	27.41	27.95	28.14	27.65	28.08		1	0.981986	0.997067	0.966485	1.07122	1.00251	1.08672	1.15333	1.13532	1.10222	1.13029	1.15082	1.1328	1.19941	1.16087	1.18643	1.1483	1.17093	1.17889	1.15836	1.17637
11	757w	S	35.83	35.95	1.00335	35.83	33.94	33.81	33.51	33.08	31.98	33.57	35.16	34.67	36.01	35.28	36.19	36.38	35.16	38.03	35.95	37.05	35.52	37.48	37.11	36.44	37.6		1	0.99617	0.987331	0.974661	0.942251	0.989098	1.03595	1.02151	1.06099	1.03948	1.06629	1.07189	1.03595	1.12051	1.05922	1.09163	1.04655	1.1043	1.0934	1.07366	1.10784
12	757z	S	27.77	28.99	1.04393	27.77	26.12	26.8	25.21	24.78	25.15	25.33	26.61	27.16	27.34	26.25	28.08	27.1	27.59	28.81	28.99	27.47	27.41	28.5	27.89	28.32	28.32		1	1.02603	0.965161	0.948698	0.962864	0.969755	1.01876	1.03982	1.04671	1.00498	1.07504	1.03752	1.05628	1.10299	1.10988	1.05168	1.04939	1.09112	1.06776	1.08423	1.08423
13	757ad	S	37.72	35.83	0.949894	37.72	39.92	38.7	38.82	38.27	39.37	38.94	38.27	38.88	39.37	38.82	40.04	38.33	36.44	36.99	35.83	34.55	34.85	33.08	32.17	31.98	30.7		1	0.969439	0.972445	0.958667	0.986222	0.975451	0.958667	0.973948	0.986222	0.972445	1.00301	0.96017	0.912826	0.926603	0.897545	0.865481	0.872996	0.828657	0.805862	0.801102	0.769038
14	766r	S	24.48	23.13	0.944853	24.48	22.46	23.38	23.74	22.46	21.85	22.95	23.99	22.28	23.68	23.44	23.38	22.89	24.66	23.32	23.13	24.41	24.84	24.05	23.62	24.72	23.5		1	1.04096	1.05699	1	0.972841	1.02182	1.06812	0.991986	1.05432	1.04363	1.04096	1.01915	1.09795	1.03829	1.02983	1.08682	1.10597	1.07079	1.05165	1.10062	1.0463
15	766s	S	29.3	28.39	0.968942	29.3	27.1	27.28	27.83	26	27.41	27.83	27.47	28.26	27.77	27.71	27.71	27.71	28.14	28.44	28.69	27.77	29.24	28.5	28.38	27.41	27.77		1	1.00664	1.02694	0.95941	1.01144	1.02694	1.01365	1.0428	1.02472	1.02251	1.02251	1.02251	1.03838	1.04945	1.05867	1.02472	1.07897	1.05166	1.04723	1.01144	1.02472
16	766x	S	16.79	17.64	1.05063	16.79	16.66	17.15	16.24	16.79	16.48	17.82	17.09	17.82	16.54	16.36	17.15	16.72	15.38	17.64	18.01	16.66	18.37	17.7	16.6	17.33	15.63		1	1.02941	0.97479	1.0078	0.989196	1.06963	1.02581	1.06963	0.992797	0.981993	1.02941	1.0036	0.923169	1.05882	1.08103	1	1.10264	1.06242	0.996399	1.04022	0.938175
17	766ac	S	23.62	22.46	0.950889	23.62	23.44	21.24	23.5	21.18	22.22	22.64	20.81	21.85	22.64	22.46	22.34	22.95	22.52	21.12	22.46	23.26	22.1	22.03	22.28	23.19	21.79		1	0.906143	1.00256	0.903584	0.947952	0.96587	0.887799	0.932167	0.96587	0.958191	0.953072	0.979096	0.960751	0.901024	0.958191	0.992321	0.942833	0.939846	0.950512	0.989334	0.929608
18	766ad	S	36.01	35.04	0.973063	36.01	34.3	33.75	34.3	32.72	34.42	33.2	33.81	34.06	34.79	35.46	34.61	32.9	34.85	33.51	35.04	34.24	34.97	36.19	35.89	34.18	34.97		1	0.983965	1	0.953936	1.0035	0.96793	0.985714	0.993003	1.01429	1.03382	1.00904	0.959184	1.01603	0.976968	1.02157	0.998251	1.01953	1.0551	1.04636	0.996501	1.01953
19	768c	S	15.99	16.11	1.0075	15.99	14.65	13.12	15.26	11.78	15.81	14.53	14.95	14.28	13.98	15.14	14.71	15.99	15.26	15.56	16.11	16.17	14.83	15.08	15.56	14.53	15.99		1	0.895563	1.04164	0.804096	1.07918	0.991809	1.02048	0.974744	0.954266	1.03345	1.0041	1.09147	1.04164	1.06212	1.09966	1.10375	1.01229	1.02935	1.06212	0.991809	1.09147
20	768i	S	32.96	32.47	0.985133	32.96	32.41	28.87	27.34	30.4	28.75	27.59	30.64	30.03	32.47	32.96	32.35	32.78	33.45	34.12	32.47	32.65	34	30.46	32.35	31.19	33.63		1	0.890774	0.843567	0.937982	0.887072	0.85128	0.945387	0.926566	1.00185	1.01697	0.998149	1.01142	1.03209	1.05276	1.00185	1.00741	1.04906	0.939833	0.998149	0.962357	1.03764
21	768j	S	28.75	29.18	1.01496	28.75	29.54	24.54	27.77	28.63	28.44	25.21	26.12	28.26	28.5	25.39	29.05	25.27	29.48	28.57	29.18	26.06	30.95	29.79	29.79	28.75	28.63		1	0.830738	0.940081	0.969194	0.962762	0.853419	0.884225	0.956669	0.964794	0.859513	0.983412	0.85545	0.997969	0.967163	0.987813	0.882194	1.04773	1.00846	1.00846	0.973257	0.969194
22	768v	S	19.71
23	768w	S	18
4 weeks
1	744f	S	19.56	20.2	1.03272	19.65	19.71	18.62	18.07	17.94	18.62	18.37	18.8	19.1	19.1	19.23	19.78	19.65	20.87	19.59	20.2	20.45	21.12	20.33	19.71	19.65	20.51		1	0.944698	0.916794	0.910198	0.944698	0.932014	0.953831	0.969051	0.969051	0.975647	1.00355	0.996956	1.05885	0.993912	1.02486	1.03754	1.07154	1.03146	1	0.996956	1.04059
2	744l	S	36.01	36.01	1	36.01	34.24	33.94	33.63	33.51	32.35	34.36	33.94	33.94	34.24	35.58	34.97	35.52	35.52	35.77	36.01	35.83	34.79	35.4	36.01	35.89	36.5		1	0.991238	0.982185	0.97868	0.944801	1.0035	0.991238	0.991238	1	1.03914	1.02132	1.03738	1.03738	1.04468	1.05169	1.04644	1.01606	1.03388	1.05169	1.04819	1.066
3	744m	S	53.35	52.37	0.981631	53.35	50.42	49.07	47.85	48.83	49.32	49.56	48.89	50.23	52.43	50.54	51.94	52.43	52.31	51.7	52.37	51.09	52.19	52.37	53.16	52.49	53.65		1	0.973225	0.949028	0.968465	0.978183	0.982943	0.969655	0.996232	1.03987	1.00238	1.03015	1.03987	1.03749	1.02539	1.03868	1.01329	1.03511	1.03868	1.05434	1.04106	1.06406
4	744p	S	31.07	30.34	0.976505	31.07	29.11	28.69	28.75	27.41	28.38	27.95	30.4	30.4	28.75	31.07	30.7	30.7	31.19	30.34	30.34	31.25	30.09	30.34	30.7	30.95	30.46		1	0.985572	0.987633	0.941601	0.974923	0.960151	1.04431	1.04431	0.987633	1.06733	1.05462	1.05462	1.07145	1.04225	1.04225	1.07351	1.03367	1.04225	1.05462	1.06321	1.04638
5	744u	S	40.83	41.38	1.01347	40.83	40.22	39.19	37.23	36.93	38.39	38.88	39.12	40.89	40.77	39.74	39.43	40.77	41.02	40.89	41.38	41.14	41.32	40.22	41.38	41.51	41.87		1	0.974391	0.925659	0.9182	0.9545	0.966683	0.97265	1.01666	1.01367	0.988066	0.980358	1.01367	1.01989	1.01666	1.02884	1.02287	1.02735	1	1.02884	1.03207	1.04102
6	745p	S	41.44	39.86	0.961873	41.44	39.43	40.1	35.22	35.89	37.42	37.78	37.11	35.52	37.66	37.11	39.98	37.05	37.35	37.54	39.86	42.3	39.86	39.37	36.62	38.88	36.5		1	1.01699	0.893229	0.910221	0.949024	0.958154	0.941162	0.900837	0.95511	0.941162	1.01395	0.93964	0.947248	0.952067	1.01091	1.07279	1.01091	0.998478	0.928734	0.986051	0.925691
7	745s	S	33.81	32.59	0.963916	33.81	29.73	31.8	31.74	30.95	31.08	31.58	31.8	31.46	31.97	32.17	32.23	31.92	33.02	32.72	32.59	32.64	32.17	31.76	32.73	32.47	32.41		1	1.06963	1.06761	1.04104	1.04541	1.06223	1.06963	1.05819	1.07534	1.08207	1.08409	1.07366	1.11066	1.10057	1.0962	1.09788	1.08207	1.06828	1.10091	1.09216	1.09014
8	747j	S				31.68	31.19	31.5	32.29	32	32	31.37	31.56	32.23	32.24	32	32	32	32	32	32	32	32	32	32	32	32		1	1.00994	1.03527	1.02597	1.02597	1.00577	1.01186	1.03334	1.03366	1.02597	1.02597	1.02597	1.02597	1.02597	1.02597	1.02597	1.02597	1.02597	1.02597	1.02597	1.02597
9	747m	S	32.47	31.98	0.984909	32.47	31.25	30.64	31.5	31.62	31.92	31.31	31.74	32.47	32.84	31.07	31.5	31.8	30.88	31.01	31.98	31.5	31.01	31.43	31.37	30.88	31.92		1	0.98048	1.008	1.01184	1.02144	1.00192	1.01568	1.03904	1.05088	0.99424	1.008	1.0176	0.98816	0.99232	1.02336	1.008	0.99232	1.00576	1.00384	0.98816	1.02144
10	748h	S	25	23.38	0.9352	23.19	27.59	25.03	23.68	22.34	23.68	25.09	25.7	25.51	25.57	26.06	26.12	23.5	23.5	25.03	23.44	23.87	24.35	23.26	26.31	23.26	25.15		1	0.907213	0.858282	0.809714	0.858282	0.909387	0.931497	0.92461	0.926785	0.944545	0.94672	0.851758	0.851758	0.907213	0.849583	0.865169	0.882566	0.843059	0.953606	0.843059	0.911562
11	748j	S	31.19	31.31	1.00385	31.19	30.7	30.95	28.93	29.42	30.27	30.7	31.31	31.94	31.92	30.91	31.86	31.5	31.56	31.62	31.31	32.17	32.47	32.04	31.7	31.86	32.12		1	1.00814	0.942345	0.958306	0.985993	1	1.01987	1.04039	1.03974	1.00684	1.03779	1.02606	1.02801	1.02997	1.01987	1.04788	1.05765	1.04365	1.03257	1.03779	1.04625
12	748m	S
13	748q	S	27.71	27.47	0.991339	24.29	24.78	27.65	27.71	26	23.8	27.71	28.69	28.87	24.23	25.39	26.18	30.27	29.85	27.59	27.47	27.47	26.49	26.61	28.14	26.49	29.66		1	1.11582	1.11824	1.04923	0.960452	1.11824	1.15779	1.16505	0.977805	1.02462	1.0565	1.22155	1.2046	1.1134	1.10856	1.10856	1.06901	1.07385	1.13559	1.06901	1.19693
14	748r	S	18.98	19.23	1.01317	18.98	17.55	17.27	17.94	18.68	18.86	17.15	17.46	17.86	18.59	18.98	18.07	18.96	18.56	18.62	19.23	18.98	18.92	18.96	19.35	18.92	19.41		1	0.984046	1.02222	1.06439	1.07464	0.977208	0.994872	1.01766	1.05926	1.08148	1.02963	1.08034	1.05755	1.06097	1.09573	1.08148	1.07806	1.08034	1.10256	1.07806	1.10598
15	748t	S	22.22	21	0.945095	22.22	21.42	21.12	17.88	22.64	19.41	22.58	20.08	19.78	23.07	24.48	23.19	23.38	20.14	23.19	21			26.18	26.8	24.05	22.46		1	0.985994	0.834734	1.05696	0.906162	1.05415	0.937442	0.923436	1.07703	1.14286	1.08263	1.0915	0.940243	1.08263	0.980392			1.22222	1.25117	1.12278	1.04855
16	748v	S	23.68	24.11	1.01816	21.3	23.68	22.52	20.63	20.51	20.45	20.2	21.97	19.84	22.77	21.24	21.97	20.51	24.23	22.4	24.11	22.64	24.66	22.58	24.29	22.52	23.32		1	0.951014	0.871199	0.866132	0.863598	0.853041	0.927787	0.837838	0.961571	0.896959	0.927787	0.866132	1.02323	0.945946	1.01816	0.956081	1.04139	0.953547	1.02576	0.951014	0.984797
17	749e	S	46.57	46.33	0.994846	46.57	44.86	41.63	43.64	42.12	42.6	43.46	43.82	44.68	45.41	44.8	44.68	44.92	45.96	46.02	46.33	44.5	45.84	48.52	48.4	47.91	45.59		1	0.927998	0.972804	0.938921	0.949621	0.968792	0.976817	0.995988	1.01226	0.998663	0.995988	1.00134	1.02452	1.02586	1.03277	0.991975	1.02185	1.08159	1.07891	1.06799	1.01627
18	749g	S	46.33	44.07	0.95122	46.33	44.74	42.66	42.12	41.81	39.67	41.87	43.58	42.12	42.24	43.09	44.37	44.74	43.15	43.21	44.07	44.07	44.13	44.5	44.13	43.15	43.34		1	0.953509	0.941439	0.934511	0.886679	0.935852	0.974072	0.941439	0.944122	0.96312	0.99173	1	0.964461	0.965802	0.985025	0.985025	0.986366	0.994636	0.986366	0.964461	0.968708
19	749m	S	45.59	44.68	0.980039	45.59	44.56	42.42	41.38	40.04	41.2	41.93	42.18	44.13	42.12	43.15	42.3	44.13	44.74	43.34	44.68	43.21	45.29	45.35	44.25	42.79	45.47		1	0.951975	0.928636	0.898564	0.924596	0.940978	0.946589	0.99035	0.945242	0.968357	0.949282	0.99035	1.00404	0.972621	1.00269	0.969704	1.01638	1.01773	0.993043	0.960278	1.02042
20	771n	S	24.05	22.1	0.918919	24.05	23.5	20.33	18.8	18.43	19.04	19.53	20.14	20.69	20.78	20.87	21.12	21.24	22.89	21.3	22.1	22.45	22.34	22.79	23.01	22.95	22.93		1	0.865106	0.8	0.784255	0.810213	0.831064	0.857021	0.880426	0.884255	0.888085	0.898723	0.90383	0.974043	0.906383	0.940426	0.955319	0.950638	0.969787	0.979149	0.976596	0.975745
21	771p	S	39.25	41.2	1.04968	39.25	37.42	35.1	33.57	34.36	37.9	37.48	35.1	39	39.12	39.19	40.71	41.44	40.28	41.02	41.2	42.48	41.51	40.59	43.28	42.24	42.6		1	0.938001	0.897114	0.918226	1.01283	1.0016	0.938001	1.04222	1.04543	1.0473	1.08792	1.10743	1.07643	1.09621	1.10102	1.13522	1.1093	1.08471	1.1566	1.12881	1.13843
8 weeks
1	760b	S	27.89	27.65	0.991395	27.89	28.26	26.12	24.17	25.57	25.15	24.72	25.76	26.86	25.94	26.73	26.06	24.78	25.88	27.1	27.65	26.37	25.57	26.06	27.04	27.65	26		1	0.924275	0.855272	0.904812	0.88995	0.874735	0.911536	0.95046	0.917905	0.94586	0.922151	0.876858	0.915782	0.958953	0.978415	0.933121	0.904812	0.922151	0.956829	0.978415	0.920028
2	760l	S	38.64	38.64	1	38.64	38.15	36.93	36.44	35.71	36.62	36.32	35.83	37.66	37.42	36.74	37.66	38.03	37.97	38.94	38.64	39.49	38.88	38.64	39.49	39.37	39.06		1	0.968021	0.955177	0.936042	0.959895	0.952031	0.939187	0.987156	0.980865	0.963041	0.987156	0.996855	0.995282	1.02071	1.01284	1.03512	1.01913	1.01284	1.03512	1.03198	1.02385
3	760r	S	47.3	46.02	0.972939	47.3	46.08	44.37	43.28	43.28	43.89	44.98	44.98	45.78	46.57	45.9	46.51	45.72	46.69	47.61	46.02	47.49	47.73	47.49	46.63	47.12	46.75		1	0.962891	0.939236	0.939236	0.952474	0.976128	0.976128	0.99349	1.01063	0.996094	1.00933	0.992188	1.01324	1.0332	0.998698	1.0306	1.03581	1.0306	1.01194	1.02257	1.01454
4	760w	S	45.96	46.33	1.00805	45.96	45.41	44.19	44.01	43.09	42.42	43.09	44.56	45.78	46.51	46.14	46.69	46.63	45.41	46.63	46.33	46.69	45.96	46.69	46.75	47.3	47.06		1	0.973134	0.96917	0.94891	0.934155	0.94891	0.981282	1.00815	1.02422	1.01608	1.02819	1.02687	1	1.02687	1.02026	1.02819	1.01211	1.02819	1.02951	1.04162	1.03634
5	761h	S
6	761j	S
7	762l	S	37.78	35	0.926416	37.78	32.78	33.75	33.33	30.58	32.41	36.56	35.34	33.81	36.38	36.32	34.97	33.39	39.12	38.33	33.27	35.16	33.45	34.61	36.81	34.97	37.72		1	1.02959	1.01678	0.932886	0.988713	1.11531	1.0781	1.03142	1.10982	1.10799	1.06681	1.01861	1.19341	1.16931	1.01495	1.07261	1.02044	1.05583	1.12294	1.06681	1.1507
8	762m	S				21	21	22.03	22.95	20.2	22.16	21.97	21.73	23.26	21.24	21.97	22.16	22.58	23.93	21.36	24.05	22.4	23.32	21.97	22.22	22.77	21.42		1	1.04905	1.09286	0.961905	1.05524	1.04619	1.03476	1.10762	1.01143	1.04619	1.05524	1.07524	1.13952	1.01714	1.14524	1.06667	1.11048	1.04619	1.0581	1.08429	1.02
9	762t	S	35.04	35.7	1.01884	35.04	32.47	31.13	33.75	32.65	31.01	34	32.84	33.27	33.94	35.4	33.51	35.04	37.17	35.16	36.99	35.52	37.9	34.61	36.87	37.05	35.83		1	0.958731	1.03942	1.00554	0.955035	1.04712	1.0114	1.02464	1.04527	1.09024	1.03203	1.07915	1.14475	1.08285	1.13921	1.09393	1.16723	1.06591	1.13551	1.14105	1.10348
10	762x	S	34	36	1.05882	34	33.14	30.4	27.83	27.16	30.46	30.09	32.17	33.2	32.72	34.79	36.5	33.02	35.95	36.01	37.97	38.27	35.71	34.85	35.89	36.99	35.46		1	0.91732	0.839771	0.819553	0.919131	0.907966	0.97073	1.00181	0.987326	1.04979	1.10139	0.996379	1.08479	1.0866	1.14575	1.1548	1.07755	1.0516	1.08298	1.11617	1.07001
11	762z	S	31.01	30.34	0.978394	31.01	33.14	32.53	32.29	32.47	31.92	30.52	31.01	31.19	30.15	30.88	33.27	32.59	31.62	29.85	30.34	34.49	32.72	30.82	32.04	34.67	34.24		1	0.981593	0.974351	0.979783	0.963186	0.920941	0.935727	0.941159	0.909777	0.931804	1.00392	0.983404	0.954134	0.900724	0.91551	1.04074	0.987326	0.929994	0.966807	1.04617	1.03319
12	762af	S	32.04	32	0.998752	32.04	30.7	29.24	31.5	30.64	30.46	29.6	31.37	29.79	30.95	30.7	31.13	30.52	33.51	31.98	34.61	32.35	30.7	33.88	34.06	32.84	31.86		1	0.952443	1.02606	0.998046	0.992182	0.964169	1.02182	0.970358	1.00814	1	1.01401	0.994137	1.09153	1.04169	1.12736	1.05375	1	1.10358	1.10945	1.06971	1.03779
13	763i	S	28.69	28	0.97595	28.69	24.84	25.27	26.12	24.11	27.47	26.67	27.95	27.28	27.59	28.99	27.47	30.21	28.69	27.59	30.7	28.93	30.52	28.75	27.1	26.67	27.53		1	1.01731	1.05153	0.970612	1.10588	1.07367	1.1252	1.09823	1.11071	1.16707	1.10588	1.21618	1.15499	1.11071	1.23591	1.16465	1.22866	1.15741	1.09098	1.07367	1.10829
14	763k	S	26	26.86	1.03308	26	24.6	20.51	22.89	22.52	21.55	24.66	24.72	25.76	25.21	24.48	26.37	27.95	25.27	28.69	26.86	26.73	27.22	28.38	27.41	26.31	27.22		1	0.83374	0.930488	0.915447	0.876016	1.00244	1.00488	1.04715	1.0248	0.995122	1.07195	1.13618	1.02724	1.16626	1.09187	1.08659	1.1065	1.15366	1.11423	1.06951	1.1065
15	763l	S	28.2	28.2	1	28.2	27.71	26.92	25.33	24.96	24.48	25.76	27.1	26.86	27.04	27.77	28.02	28.75	29.85	28.38	28.2	27.83	29.3	29.85	29.97	27.95	28.38		1	0.97149	0.91411	0.900758	0.883436	0.929628	0.977986	0.969325	0.975821	1.00217	1.01119	1.03753	1.07723	1.02418	1.01768	1.00433	1.05738	1.07723	1.08156	1.00866	1.02418
16	763m	S	20.14	21.12	1.04866	20.14	19.9	20.69	20.2	20.69	20.94	20.75	21.06	20.26	20.14	20.02	19.96	20.81	21.42	21.24	21.12	20.94	21.36	21	21.97	21	20.33		1	1.0397	1.01508	1.0397	1.05226	1.04271	1.05829	1.01809	1.01206	1.00603	1.00302	1.04573	1.07638	1.06734	1.06131	1.05226	1.07337	1.05528	1.10402	1.05528	1.02161
17	763n	S	22.64	22.22	0.981449	22.64	20.57	21.85	21.12	22.28	23.26	22.16	22.03	23.68	23.01	23.44	22.34	23.56	23.38	22.22	22.22	24.11	23.56	21.67	24.17	21.73	22.71		1	1.06223	1.02674	1.08313	1.13077	1.0773	1.07098	1.15119	1.11862	1.13952	1.08605	1.14536	1.13661	1.08021	1.08021	1.1721	1.14536	1.05348	1.17501	1.05639	1.10404
18	763v	S	23.3	25	1.07296	23.32	23.99	23.07	24.05	21.85	23.8	23.62	24.48	23.32	23.38	22.89	24.66	25.45	25.7	26.61	25.64	25.21	24.66	25.33	25.27	24.23	26.49		1	0.961651	1.0025	0.910796	0.99208	0.984577	1.02043	0.972072	0.974573	0.954148	1.02793	1.06086	1.07128	1.10921	1.06878	1.05085	1.02793	1.05586	1.05336	1.01	1.10421
19	763w	S	36.13	36.87	1.02048	36.13	34.85	33.88	35.22	34.24	34.73	34.97	35.95	34.73	35.04	35.46	34.97	35.16	38.45	37.9	36.87	36.5	37.78	37.29	37.17	37.72	39.31		1	0.972166	1.01062	0.982496	0.996557	1.00344	1.03156	0.996557	1.00545	1.0175	1.00344	1.0089	1.1033	1.08752	1.05796	1.04735	1.08407	1.07001	1.06657	1.08235	1.12798
20	763y	S	26	26.5	1.01923	25.57	25.57	22.77	25.57	23.99	24.35	25.88	25.57	24.78	26.31	27.22	26.98	28.2	27.04	26.55	28.14	25.76	28.44	26.18	28.02	26.49	27.22		1	0.890497	1	0.938209	0.952288	1.01212	1	0.969104	1.02894	1.06453	1.05514	1.10285	1.05749	1.03833	1.10051	1.00743	1.11224	1.02386	1.09582	1.03598	1.06453
21	763ab	S	43.15	40.96	0.949247	43.15	40.65	38.64	37.35	38.45	39.55	39.74	41.51	41.81	41.99	41.99	40.89	39.06	40.65	42.3	40.96	43.46	43.7	45.23	41.63	44.13	40.41		1	0.950554	0.918819	0.945879	0.97294	0.977614	1.02116	1.02854	1.03296	1.03296	1.0059	0.960886	1	1.04059	1.00763	1.06913	1.07503	1.11267	1.02411	1.08561	0.994096
22	763ae	S	37.72	36.26	0.961294	37.72	33.63	32.9	34.12	34.49	34.18	33.08	33.51	35.34	34.55	36.07	35.04	36.44	35.16	37.66	36.26	37.35	35.77	37.9	34.18	36.07	34.91		1	0.978293	1.01457	1.02557	1.01635	0.983646	0.996432	1.05085	1.02736	1.07255	1.04193	1.08356	1.0455	1.11983	1.0782	1.11062	1.06363	1.12697	1.01635	1.07255	1.03806
23	764b	S	36.56	36.26	0.991794	36.56	33.2	33.08	32.23	31.43	30.46	31.43	31.01	32.11	32.53	33.51	35.34	34.85	34.73	34.36	36.26	35.46	36.32	36.68	36.56	36.38	36.01		1	0.996386	0.970783	0.946687	0.91747	0.946687	0.934036	0.967169	0.979819	1.00934	1.06446	1.0497	1.04608	1.03494	1.09217	1.06807	1.09398	1.10482	1.1012	1.09578	1.08464
24	764h	S	29.73	29.91	1.00605	29.73	28.63	27.95	27.83	27.47	28.08	27.95	28.5	28.75	29.48	28.57	30.7	29.6	29.97	30.76	29.91	30.34	31.62	31.37	29.42	31.92	32.29		1	0.976249	0.972057	0.959483	0.980789	0.976249	0.995459	1.00419	1.02969	0.997904	1.0723	1.03388	1.0468	1.0744	1.04471	1.05973	1.10444	1.0957	1.02759	1.11491	1.12784
25	764m	S	39.49	40.77	1.03241	39.49	38.15	36.01	35.77	34.49	36.32	36.38	36.13	37.84	38.33	38.39	39.19	40.41	40.04	40.22	40.77	40.96	40.47	41.32	41.08	41.32	41.08		1	0.943906	0.937615	0.904063	0.952031	0.953604	0.947051	0.991874	1.00472	1.00629	1.02726	1.05924	1.04954	1.05426	1.06868	1.07366	1.06081	1.08309	1.0768	1.08309	1.0768
26	764t	S	43.58	42.85	0.983249	43.58	43.46	39.74	40.83	41.75	40.28	41.51	42.36	42.42	41.87	42.97	42.97	43.89	43.21	43.21	42.85	42.97	43.76	43.4	43.21	44.5	44.25		1	0.914404	0.939485	0.960653	0.926829	0.955131	0.974689	0.97607	0.963415	0.988725	0.988725	1.00989	0.994248	0.994248	0.985964	0.988725	1.0069	0.998619	0.994248	1.02393	1.01818
27	764u	S	39	40.5	1.03846	39	39.67	37.6	38.03	37.72	38.64	38.45	39.25	39.49	39.55	40.16	39.55	41.57	40.41	39.55	42.05	42.12	41.02	41.14	40.35	42.36	41.75		1	0.94782	0.958659	0.950844	0.974036	0.969246	0.989413	0.995463	0.996975	1.01235	0.996975	1.0479	1.01865	0.996975	1.05999	1.06176	1.03403	1.03706	1.01714	1.06781	1.05243
28	762ac	S	35.04	32.23	0.919806	35.04	34.12	28.75	31.98	28.69	32.23	33.02	33.33	32.72	31.43	31.98	35.65	34.67	34.61	32.9	32.23	35.89	33.57	34.67	34.97	34.61	35.65		1	0.842614	0.93728	0.840856	0.944607	0.967761	0.976846	0.958968	0.921161	0.93728	1.04484	1.01612	1.01436	0.964244	0.944607	1.05188	0.98388	1.01612	1.02491	1.01436	1.04484
