# Supplementary material for: Adaptation of motor unit contractile properties in rat medial gastrocnemius to treadmill endurance training: Relationship to muscle mitochondrial biogenesis
Source: PLoS One. 2018 Apr 19;13(4):e0195704. doi: 10.1371/journal.pone.0195704 (PMC5908179; doi:10.1371/journal.pone.0195704)
Supplement: S6 File — (XLSX) [file pone.0195704.s007.xlsx]

## Sheet: control
	Type	1	5	10	15	20	30	40	50	60	75	100	150	1	5	10	15	20	30	40	50	60	75	100	150
740a	FF	201.3	214.24	212.65	209.17	238.11	306.16	330.58	345.96	353.57	366.59	372.81	380.75	52.8693	56.2679	55.8503	54.9363	62.5371	80.4097	86.8234	90.8628	92.8615	96.281	97.9146	100
740c	FF	74.22	73.92	71.96	70.74	70.01	81.67	130.99	155.52	165.35	175.48	182.99	189.4	39.1869	39.0285	37.9937	37.3495	36.9641	43.1204	69.1605	82.1119	87.302	92.6505	96.6156	100
741b	FF	144.23	184.76	180.97	177.98	195.44	235.85	266.61	281.93	288.03	291.94	293.47	288.28	49.1464	62.957	61.6656	60.6467	66.5962	80.366	90.8474	96.0677	98.1463	99.4787	100	98.2315
741c	FF	143.56	173.65	169.07	165.35	176.82	222.24	247.81	254.95	265.88	281.56	290.6	291.63	49.2268	59.5446	57.9741	56.6986	60.6316	76.2062	84.9741	87.4224	91.1703	96.547	99.6468	100
741d	FF	148.93	185.25	178.78	177.19	187.63	236.46	269.91	287.24	291.76	292.37	295.48	293.4	50.4027	62.6946	60.5049	59.9668	63.5001	80.0257	91.3463	97.2113	98.741	98.9475	100	99.2961
741e	FF	125.19	152.04	151.86	142.28	171.39	223.33	253.79	268.99	283.09	286.32	276.5	278.39	43.7238	53.1014	53.0386	49.6927	59.8596	78.0001	88.6386	93.9473	98.8719	100	96.5703	97.2304
741h	FF	89.05	116.82	115.12	114.14	115.3	132.45	198.25	238.84	254.04	263.19	267.77	275.7	32.2996	42.3721	41.7555	41.4001	41.8208	48.0413	71.9079	86.6304	92.1436	95.4625	97.1237	100
741j	FF	97.84	117.01	114.57	114.69	114.26	128.36	187.2	227.3	248.73	262.15	270.15	270.21	36.2089	43.3034	42.4004	42.4448	42.2856	47.5038	69.2794	84.1198	92.0506	97.0171	99.9778	100
741k	FF	107.97	135.14	131.84	129.89	129.58	162.24	218.09	262.15	284.62	298.04	307.2	310.01	34.8279	43.5921	42.5277	41.8986	41.7987	52.3338	70.3493	84.5618	91.8099	96.1388	99.0936	100
741r	FF	99.43	128.3	123.84	122.81	123.29	137.21	210.09	241.46	257.15	270.58	281.44	284.92	34.8975	45.0302	43.4648	43.1033	43.2718	48.1574	73.7365	84.7466	90.2534	94.967	98.7786	100
741v	FF	114.08	153.26	151.37	149.66	149.91	192.82	247.2	283.09	304.88	316.9	322.03	323.56	35.2578	47.3668	46.7827	46.2542	46.3314	59.5933	76.4	87.4923	94.2267	97.9416	99.5271	100
741x	FF	83.8	99.19	97.42	97.29	97.84	111.09	167.49	195.38	208.87	213	221	221	37.9186	44.8824	44.0814	44.0226	44.2715	50.267	75.7873	88.4072	94.5113	96.3801	100	100
741y	FF	101.93	131.11	128.73	129.28	127.99	176.7	214.12	241.16	255.93	265.69	271.92	271.98	37.477	48.2058	47.3307	47.5329	47.0586	64.968	78.7264	88.6683	94.0988	97.6873	99.9779	100
742c	FF	130.13	138.74	134.83	134.1	136.72	169.32	209.17	234.38	248.3	256.78	258.98	252.08	50.2471	53.5717	52.0619	51.7801	52.7917	65.3796	80.7669	90.5012	95.8761	99.1505	100	97.3357
742h	FF	36.87	141.79	138.19	137.82	149.05	196.72	249.28	278.08	290.17	298.9	305.37	309.95	11.8955	45.7461	44.5846	44.4652	48.0884	63.4683	80.4259	89.7177	93.6183	96.4349	98.5223	100
742j	FF	113.41	139.59	136.54	136.36	135.01	186.9	234.57	254.77	266.85	276.86	281.2	284.68	39.8377	49.034	47.9626	47.8994	47.4252	65.6527	82.3978	89.4935	93.7368	97.2531	98.7776	100
742m	FF	89.24	109.93	106.57	106.08	107.06	133	168.16	179.94	186.65	192.75	197.39	203.68	43.8138	53.9719	52.3223	52.0817	52.5628	65.2985	82.5609	88.3445	91.6388	94.6337	96.9118	100
742p	FF	135.81	170.29	165.96	165.35	163.34	216.25	255.5	276.86	285.78	292.18	292.18	285.47	46.4816	58.2826	56.8006	56.5918	55.9039	74.0126	87.4461	94.7567	97.8096	100	100	97.7035
742q	FF	152.96	193.18	186.77	186.53	192.14	253.36	304.57	329.84	345.71	353.28	359.45	360.48	42.4323	53.5897	51.8115	51.7449	53.3012	70.2841	84.4901	91.5002	95.9027	98.0027	99.7143	100
742s	FF	169.5	206.31	198.25	194.65	203.8	247.81	272.35	289.13	296.21	301.16	300.36	294.69	56.2824	68.5051	65.8288	64.6334	67.6717	82.2852	90.4337	96.0054	98.3564	100	99.7344	97.8516
742u	FF	126.59	152.84	148.75	146.43	144.6	199.77	226.2	243.35	248.66	252.63	251.72	244.76	50.1089	60.4995	58.8806	57.9622	57.2379	79.0761	89.5381	96.3266	98.4285	100	99.6398	96.8848
743a	FF	180.3	194.95	190.92	217.41	250.92	295.05	316.6	329.36	329.66	331.98	320.14	301.4	54.3105	58.7234	57.5095	65.4889	75.5829	88.8758	95.3672	99.2108	99.3012	100	96.4335	90.7886
743e	FF	84.66	98.39	94.42	101.38	118.47	132.94	140.93	145.33	150.21	144.35	140.2	133.43	56.3611	65.5016	62.8587	67.4922	78.8696	88.5028	93.822	96.7512	100	96.0988	93.336	88.829
743g	FF	96.01	108.95	106.88	103.95	127.02	172.86	191.29	200.14	202.09	208.5	208.62	206.43	46.0215	52.2241	51.2319	49.8274	60.8858	82.8588	91.693	95.9352	96.8699	99.9425	100	98.9502
743i	FF	101.14	125.68	121.71	120.73	126.16	176.46	214.24	226.02	233.71	241.4	244.03	243.11	41.6026	51.6968	50.0638	49.6606	51.8942	72.5844	88.1247	92.9703	96.1334	99.2966	100.378	100
780a	FF	163.88	195.07	188.97	212.65	251.41	292.12	317.64	328.99	339	345.35	347.3	343.94	47.1869	56.1676	54.4112	61.2295	72.3899	84.1117	91.4598	94.7279	97.6101	99.4385	100	99.0325
780c	FF	134.65	159.73	155.34	163.34	182.38	218.21	240	251.84	260.69	265.02	264.9	260.08	50.8075	60.2709	58.6144	61.6331	68.8174	82.3372	90.5592	95.0268	98.3662	100	99.9547	98.136
780d	FF	35.95	59.39	57.86	56.89	57.13	63.66	90.03	127.99	152.96	164.25	173.1	180.06	19.9656	32.9834	32.1337	31.595	31.7283	35.3549	50	71.0819	84.9495	91.2196	96.1346	100
780g	FF	139.47	152.59	151.07	152.04	172.67	204.72	230.96	240.12	248.36	255.75	262.15	262.4	53.1517	58.1517	57.5724	57.9421	65.8041	78.0183	88.0183	91.5091	94.6494	97.4657	99.9047	100
780k	FF	100.1	116.89	114.75	119.27	135.32	163.76	183.6	198.74	212.1	220.4	221.38	216.5	45.2164	52.8006	51.834	53.8757	61.1257	73.9724	82.9343	89.7732	95.8081	99.5573	100	97.7956
780l	FF	88.69	106.08	106.81	108.1	131.23	204.84	238.11	258.06	268.44	277.96	282.11	281.2	31.5398	37.724	37.9836	38.4424	46.6679	72.845	84.6764	91.771	95.4623	98.8478	100.324	100
780r	FF	85.39	107.61	106.51	107.43	122.32	172.12	193.12	205.39	211.07	217.72	220.4	223.4	38.2229	48.1692	47.6768	48.0886	54.7538	77.0457	86.4458	91.9382	94.4808	97.4575	98.6571	100
780s	FF	124.03	152.47	149.72	152.84	173.59	201.12	221.2	237.19	245.55	250.31	252.63	248.18	49.0955	60.3531	59.2645	60.4995	68.7131	79.6105	87.5589	93.8883	97.1975	99.0817	100	98.2385
780t	FF	64.27	82.4	82.34	80.51	80.87	107.06	147.65	172	183.97	189.46	197.52	194.34	32.5385	41.7173	41.6869	40.7604	40.9427	54.2021	74.7519	87.0798	93.1399	95.9194	100	98.39
780x	FF	120.91	144.84	142.77	159.67	181.34	208.81	222.48	228.1	238.41	240.55	240.61	237.25	50.2514	60.197	59.3367	66.3605	75.3668	86.7836	92.465	94.8007	99.0857	99.9751	100	98.6035
780y	FF	66.04	78.55	75.38	74.59	74.71	109.38	142.7	170.05	190.25	203.19	208.32	207.4	31.8419	37.8737	36.3452	35.9643	36.0222	52.7387	68.8042	81.9913	91.731	97.9701	100.444	100
781d	FF	104.37	130.07	125.31	124.52	135.14	188.91	243.96	267.83	279.92	287.97	295.05	296.64	35.1841	43.8478	42.2431	41.9768	45.5569	63.6833	82.2411	90.2879	94.3635	97.0773	99.464	100
781e	FF	128.73	163.21	164.19	192.02	243.23	314.52	347.61	364.21	371.9	385.14	375.07	368.18	33.4242	42.3768	42.6313	49.8572	63.1537	81.6638	90.2555	94.5656	96.5623	100	97.3854	95.5964
781f	FF	66.47	88.69	86.25	86	92.65	127.75	170.17	194.52	202.89	212.96	219.61	224.25	29.641	39.5496	38.4615	38.3501	41.3155	56.9677	75.8841	86.7425	90.4749	94.9654	97.9309	100
781h	FF	140.51	167.97	169.19	207.65	249.58	288.4	304.27	312.02	314.58	315.74	313.61	305.19	44.5018	53.1988	53.5852	65.7661	79.0461	91.341	96.3673	98.8218	99.6326	100	99.3254	96.6586
781k	FF	134.53	158.7	156.74	167.06	197.39	257.64	295.91	314.22	322.76	326.49	329.91	328.26	40.9828	48.3458	47.7487	50.8926	60.1322	78.4866	90.145	95.7229	98.3245	99.4608	100.503	100
781l	FF	138.92	177.68	176.46	181.52	220.89	297.62	338.21	353.83	365.25	365.67	370.25	363.35	37.5206	47.9892	47.6597	49.0263	59.6597	80.3835	91.3464	95.5652	98.6496	98.763	100	98.1364
781n	FF	98.64	133.24	130.62	129.95	130.25	148.81	215.28	273.87	298.72	311.41	323.98	328.2	30.0548	40.5972	39.7989	39.5948	39.6862	45.3413	65.5941	83.4461	91.0177	94.8842	98.7142	100
781q	FF	143.01	168.46	165.65	162.24	178.84	251.29	288.95	310.37	323.07	350	370	301.77	38.6514	45.5297	44.7703	43.8486	48.3351	67.9162	78.0946	83.8838	87.3162	94.5946	100	81.5595
780f	FF	162.36	162.36	159.73	173.89	192.21	222.24	266.37	309.21	322.34	331.13	336.56	331.25	48.241	48.241	47.4596	51.6669	57.1102	66.0328	79.1449	91.8737	95.7749	98.3866	100	98.4223
780q	FF	151.31	151.31	146.06	150.15	167.3	205.76	227.06	240.61	246.47	247.87	244.7	242.32	61.0441	61.0441	58.926	60.5761	67.4951	83.0113	91.6045	97.071	99.4352	100	98.7211	97.7609
742r	FR	29.11	33.69	35.1	36.68	38.03	70.99	96.01	102.85	107.91	111.7	113.65	118.72	24.5199	28.3777	29.5654	30.8962	32.0334	59.7962	80.871	86.6324	90.8945	94.0869	95.7294	100
740b	FR	40.16	48.22	47.06	46.63	51.76	90.82	113.77	121.22	123.72	127.38	127.57	130.38	30.8023	36.9842	36.0945	35.7647	39.6993	69.6579	87.2603	92.9744	94.8919	97.699	97.8448	100
741a	FR	24.05	29.18	31.13	33.02	37.9	80.08	97.35	99.37	102	105	107	108.58	22.1496	26.8742	28.6701	30.4108	34.9051	73.7521	89.6574	91.5178	93.94	96.7029	98.5449	100
741f	FR	59.33	75.01	76.3	76.97	82.28	144.35	212.1	237.56	250.31	258.74	268.56	274.12	21.6438	27.3639	27.8345	28.0789	30.0161	52.6594	77.3749	86.6628	91.314	94.3893	97.9717	100
741g	FR	33.63	42.54	43.09	43.4	43.95	65.8	106.81	122.14	127.32	130.44	135.44	135.69	24.7844	31.3509	31.7562	31.9847	32.39	48.4929	78.7162	90.014	93.8315	96.1309	99.8158	100
741i	FR	23.26	26.61	28.99	28.69	29.18	59.69	72.08	72.88	76.11	79.96	80	80	29.075	33.2625	36.2375	35.8625	36.475	74.6125	90.1	91.1	95.1375	99.95	100	100
741l	FR	79.29	104.07	102.91	102.54	110.6	165.41	207.65	223.15	230.05	232.7	238.29	244.39	32.444	42.5836	42.1089	41.9575	45.2555	67.6828	84.9667	91.309	94.1323	95.2167	97.504	100
741o	FR	52.19	60	59.02	58.23	61.22	93.94	125.49	135.14	142.77	146.49	151.98	157.05	33.2315	38.2044	37.5804	37.0774	38.9812	59.8153	79.9045	86.049	90.9074	93.276	96.7717	100
741p	FR	51.45	73.55	71.35	71.11	73.12	96.8	138.62	161.63	167.3	174.69	178.84	182.62	28.1733	40.2749	39.0702	38.9388	40.0394	53.0062	75.9063	88.5062	91.611	95.6576	97.9301	100
741s	FR	26.25	33.94	35.1	35.4	36.68	62.81	89.24	100.28	108.34	110.48	115.3	117.98	22.2495	28.7676	29.7508	30.0051	31.09	53.2378	75.6399	84.9975	91.8291	93.643	97.7284	100
741t	FR	14.95	16.11	17.4	16.97	18.43	41.57	54.99	61.4	62.93	64.94	67.14	70.01	21.3541	23.011	24.8536	24.2394	26.3248	59.3772	78.5459	87.7018	89.8872	92.7582	95.9006	100
741u	FR	17.27	19.35	18.56	21.67	34.49	53.9	60	63.84	64.7	64.76	65.55	68.73	25.1273	28.1536	27.0042	31.5292	50.1819	78.4228	87.2981	92.8852	94.1365	94.2238	95.3732	100
741z	FR	24.66	29.05	31.37	30.88	30.95	50.78	80.75	91.98	97.84	101.14	102.97	105.96	23.2729	27.416	29.6055	29.1431	29.2091	47.9237	76.208	86.8063	92.3367	95.4511	97.1782	100
742a	FR	64.03	75.93	74.65	80.39	89.6	130.74	146.24	158.39	168.4	183.17	188.73	193.98	33.0086	39.1432	38.4833	41.4424	46.1903	67.3987	75.3892	81.6527	86.8131	94.4273	97.2935	100
742f	FR	36.87	42.36	43.52	43.34	47.79	66.84	98.21	114.63	123.29	126.96	131.66	135.5	27.2103	31.262	32.1181	31.9852	35.2694	49.3284	72.4797	84.5978	90.9889	93.6974	97.1661	100
742i	FR	17.33	19.53	19.53	18.19	22.28	43.28	47.36	50.66	52.8	54.32	56	58.23	29.7613	33.5394	33.5394	31.2382	38.2621	74.3259	81.3326	86.9998	90.6749	93.2852	96.1704	100
742k	FR	38.7	47.67	48.22	46.57	48.1	65.86	109.07	126.77	135.2	140.63	145.88	152.9	25.3107	31.1772	31.537	30.4578	31.4585	43.0739	71.3342	82.9104	88.4238	91.9751	95.4088	100
742l	FR	83.01	97.66	95.22	101.93	116.15	161.02	181.16	189.95	195.5	200.69	204.35	209.42	39.638	46.6336	45.4684	48.6725	55.4627	76.8885	86.5056	90.7029	93.3531	95.8313	97.579	100
742n	FR	45.96	54.57	54.93	55.6	63.78	105.35	139.35	146.98	153.81	159.18	162.36	164.01	28.0227	33.2724	33.4919	33.9004	38.8879	64.2339	84.9643	89.6165	93.7809	97.0551	98.994	100
742t	FR	29.36	29.97	29.85	31.25	47	83.19	92.41	97.29	99.25	101.26	102.85	106.08	27.6772	28.2523	28.1391	29.4589	44.3062	78.4219	87.1135	91.7138	93.5615	95.4563	96.9551	100
742v	FR	16.54	18.19	17.82	18.25	20.87	47.49	59.63	63.36	66.71	69.83	72.33	74.47	22.2103	24.4259	23.9291	24.5065	28.0247	63.7706	80.0725	85.0812	89.5797	93.7693	97.1264	100
742w	FR	20.14	23.87	25.21	23.93	23.99	39	50	63	75	76	77	78	25.8205	30.6026	32.3205	30.6795	30.7564	50	64.1026	80.7692	96.1538	97.4359	98.7179	100
743b	FR	29.18	32.72	35.71	33.08	42.6	86.43	103.4	101.87	113.77	113.96	119.69	119.57	24.4041	27.3647	29.8654	27.6658	35.6277	72.284	86.4765	85.197	95.1493	95.3082	100.1	100
743c	FR	50.42	64.03	63.17	62.99	70.25	121.65	163.21	177.13	181.83	191.17	191.41	197.33	25.5511	32.4482	32.0124	31.9211	35.6003	61.648	82.7092	89.7633	92.1451	96.8783	96.9999	100
743f	FR	25.15	29.05	28.32	29.97	48.52	91.98	101.87	106.2	107.43	111.64	113	113.47	22.1644	25.6015	24.9581	26.4123	42.7602	81.0611	89.777	93.593	94.677	98.3872	99.5858	100
743k	FR	68.18	77.52	81.91	89.66	103.4	136.48	149.17	154.12	161.2	164.37	164.74	165.11	41.2937	46.9505	49.6094	54.3032	62.6249	82.66	90.3458	93.3438	97.6319	99.5518	99.7759	100
780b	FR	11.05	14.04	13.06	14.71	20.2	44.92	53.41	55.73	57.44	59.57	61.46	62.44	17.697	22.4856	20.9161	23.5586	32.3511	71.9411	85.5381	89.2537	91.9923	95.4036	98.4305	100
780h	FR	8.06	11.35	10.07	10.86	12.82	28.2	37.78	45.11	50.84	54.93	56	58.9	13.6842	19.2699	17.0968	18.438	21.7657	47.8778	64.1426	76.5874	86.3158	93.2598	95.0764	100
780i	FR	15.32	17.7	18.13	19.59	25.09	45.05	66.1	77.39	83.68	86.61	88.56	89.79	17.062	19.7127	20.1916	21.8176	27.943	50.1726	73.6162	86.19	93.1952	96.4584	98.6301	100
780n	FR	12.27	12.39	13.31	13.61	22.1	41.99	49.01	53.71	55.18	60.3	62.81	64.46	19.0351	19.2212	20.6485	21.1139	34.2848	65.1412	76.0316	83.323	85.6035	93.5464	97.4403	100
780o	FR	51.27	66.9	62.87	69.64	81.12	138.55	166.63	177.56	185.61	195.01	199.96	199.22	25.7354	33.581	31.5581	34.9563	40.7188	69.5462	83.6412	89.1276	93.1684	97.8868	100.371	100
780u	FR	8.79	10.99	10.5	10.32	10.8	22.58	33.75	38.7	41.93	42.79	45.29	46.51	18.8992	23.6293	22.5758	22.1888	23.2208	48.5487	72.565	83.2079	90.1527	92.0017	97.3769	100
780w	FR	12.7	15.2	15.44	17.46	21.67	41.63	51.15	56.95	59.33	61.59	62.75	64.21	19.7789	23.6723	24.0461	27.192	33.7486	64.8341	79.6605	88.6933	92.3999	95.9196	97.7262	100
780z	FR	39.31	51.7	51.52	50.6	57.19	94.18	123.48	137.33	143.74	151.74	157.48	156.56	25.1086	33.0225	32.9075	32.3199	36.5291	60.1559	78.8707	87.7172	91.8114	96.9213	100.588	100
781b	FR
781c	FR	11.78	15.14	16	16	16.66	39.98	48.71	51.09	51.94	55.85	59	59	19.9661	25.661	27.1186	27.1186	28.2373	67.7627	82.5593	86.5932	88.0339	94.661	100	100
781g	FR	32.59	39.06	38.76	39.43	43.4	63.17	94.55	111.58	120.18	125.19	128.97	134.83	24.1712	28.9698	28.7473	29.2442	32.1887	46.8516	70.1253	82.7561	89.1345	92.8503	95.6538	100
781i	FR	37.9	53.71	54.51	57.44	65.19	104.5	152.17	175.36	185	192.14	197.27	201.73	18.7875	26.6247	27.0213	28.4737	32.3155	51.8019	75.4325	86.9281	91.7067	95.2461	97.7891	100
781m	FR	13	15.32	14.22	17.21	20.57	39.19	49.01	52.55	55.18	58.05	60.12	61.53	21.1279	24.8984	23.1107	27.9701	33.4308	63.6925	79.6522	85.4055	89.6798	94.3442	97.7084	100
740d	S	6.29	6.59	6.16	18.43	35.77	40.41	42.48	44.43	43.64	44.43	44.4	44.37	14.1762	14.8524	13.8833	41.5371	80.6175	91.0751	95.7404	100.135	98.3547	100.135	100.068	100
741m	S	6.41	9.7	9.89	20.33	39.92	47.36	43.89	46.69	43.09	45.29	48	48.22	13.2932	20.1161	20.5102	42.1609	82.7872	98.2165	91.0203	96.827	89.3613	93.9237	99.5438	100
741n	S	1.65
741q	S	2.38	2.99	3.36	7.2	14.95	18.86	21.36	18.98	21.79	20.08	22.52	23.44	10.1536	12.756	14.3345	30.7167	63.7799	80.4608	91.1263	80.9727	92.9608	85.6655	96.0751	100
741w	S	4.7	5.01	5.07	24.23	34.42	39.8	41.26	43.03	41.32	42.18	40.83	42.54	11.0484	11.7772	11.9182	56.9582	80.9121	93.559	96.9911	101.152	97.1321	99.1537	95.9803	100
742b	S	6.59	7.02	10.99	27.16	35.16	40.96	41.87	42.66	46.14	48.59	50.48	51.27	12.8535	13.6922	21.4355	52.9744	68.5781	79.8908	81.6657	83.2066	89.9941	94.7728	98.4591	100
742d	S	8.06	9.64	11.05	24.84	36.99	43.58	46.02	47.3	48.22	49.01	49.5	50.48	15.9667	19.0967	21.8899	49.2076	73.2765	86.3312	91.1648	93.7005	95.523	97.088	98.0586	100
742g	S	6.71	7.45	7.14	23.01	28.87	33.88	34.3	34.42	33.69
742o	S	6.59	6.96	10.19	14.89	30.09	39.61	42.91	41.57	44.86	44.86	46.02	46.45	14.1873	14.9839	21.9376	32.056	64.7793	85.2745	92.3789	89.4941	96.577	96.577	99.0743	100
743d	S	2.93	3.17	4.15	11.72	22.22	24.78	26.12	28	28	28	28	28	10.4643	11.3214	14.8214	41.8571	79.3571	88.5	93.2857	100	100	100	100	100
780e	S	3.3	3.97	6.16	10.86	24.29	31.07	35.46	34.73	35.16	37.54	39.74	40.53	8.14212	9.79521	15.1986	26.795	59.9309	76.6593	87.4907	85.6896	86.7506	92.6227	98.0508	100
780j	S	4.15	2.87	8.36	10.32	17.03	23.32	25.88	28	28	28	28	28	14.8214	10.25	29.8571	36.8571	60.8214	83.2857	92.4286	100	100	100	100	100
780m	S	3.11	3.3	4.88	14.16	21.49	26.92	29.6	32.96	30.21	30.64	33.33	32.96	9.43568	10.0121	14.8058	42.9612	65.2002	81.6748	89.8058	100	91.6566	92.9612	101.123	100
780p	S	8.48	10.13	11.84	27.59	54.32	65.43	71.78	72.63	73.73	77.58	78.8	82.52	10.2763	12.2758	14.348	33.4343	65.8265	79.2899	86.985	88.015	89.348	94.0136	95.492	100
781a	S	4.27	4.88	5.62	7.3	21.61	31.8	34.67	35.58	32.23	38.27	39.74	39.31	10.8624	12.4141	14.2966	18.5703	54.9733	80.8954	88.1964	90.5113	81.9893	97.3544	101.094	100
781j	S	4.09	4.09	6.84	19.04	28.99	32	37.29	37.78	40.1	40.47	40.53	41.63	9.82465	9.82465	16.4305	45.7362	69.6373	76.8676	89.5748	90.7519	96.3248	97.2135	97.3577	100
781o	S	4.33	5.13	6.04	8	17.94	33.81	36.62	37.97	37.54	39.37	40.71	40.65	10.6519	12.6199	14.8585	19.6802	44.1328	83.1734	90.0861	93.4071	92.3493	96.8512	100.148	100
781p	S	5.8	5.01	7.63	14.53	31.92	39.43	41.81	43.82	43.7	45.05	45.29	45.47	12.7557	11.0183	16.7803	31.9551	70.2001	86.7165	91.9507	96.3712	96.1073	99.0763	99.6041	100

## Sheet: 2 weeks
	Type	1	5	10	15	20	30	40	50	60	75	100	150	1	5	10	15	20	30	40	50	60	75	100	150
753a	FF	113.96	132.08	131.17	133.61	133.18	167.91	220.83
753c	FF	104.74	131.66	127.69	126.47	126.65	163.88	199.59	220.83	236.4	241.52	247.99	247.57	42.3072	53.1809	51.5773	51.0845	51.1572	66.1954	80.6196	89.199	95.4881	97.5562	100.17	100
753f	FF	80.69	104.07	101.2	104.74	104.86	127.81	183.42	202.28	207.71	215.7	221.02	219.12	36.8246	47.4945	46.1847	47.8003	47.8551	58.3288	83.7076	92.3147	94.7928	98.4392	100.867	100
754c	FF	135.5	162.72	158.64	167.12	194.89	260.63	304.82	325.57	346.14	350.47	353.83	351.45	38.5546	46.2996	45.1387	47.5516	55.4531	74.1585	86.7321	92.6362	98.4891	99.7212	100.677	100
754d	FF	104.92	132.51	131.41	130.56	133.92	165.29	235.48	266.61	281.93	295.79	302.44	301.77	34.7682	43.9109	43.5464	43.2647	44.3782	54.7735	78.0329	88.3487	93.4255	98.0184	100.222	100
754j	FF	61.71	84.41	78.01	77.88	77.27	79.78	144.29	210.21	245	268.81	292.06	300.61	20.5283	28.0796	25.9506	25.9073	25.7044	26.5394	47.9991	69.9278	81.5009	89.4215	97.1558	100
754k	FF	47.73	56.76	54.32	51.33	52.31	52.37	64.15	123.72	187.38	240.18	274.73	295.42	16.1567	19.2133	18.3874	17.3753	17.707	17.7273	21.7148	41.8794	63.4283	81.3012	92.9964	100
756b	FF	96.74	127.32	125.06	125	124.45	150.64	208.38	238.23	255.01	267.1	271.74	272.29	35.5283	46.759	45.929	45.9069	45.7049	55.3234	76.5287	87.4913	93.6538	98.0939	99.798	100
756c	FF	57.01	73.67	72.7	71.47	70.99	94.3	140.63	176.27	191.66	203.68	211.86	218.45	26.0975	33.724	33.2799	32.7169	32.4971	43.1678	64.3763	80.6912	87.7363	93.2387	96.9833	100
756h	FF	121.4	156.56	154.06	151.8	151.25	188.24	230.11	252.14	265.76	274.24	279	279.43	43.4456	56.0283	55.1337	54.3249	54.128	67.3657	82.3498	90.2337	95.1079	98.1426	99.8461	100
756j	FF	110.17	135.14	134.59	134.53	135.32	165.84	225.53	272.77	293.1	306.34	320.81	318.92	34.5447	42.3743	42.2018	42.183	42.4307	52.0005	70.7168	85.5293	91.9039	96.0554	100.593	100
756n	FF	95.65	124.39	120.61	119.82	119.63	146.06	175.85	192.51	203.62	207.34	210.7	209.3	45.7	59.4314	57.6254	57.248	57.1572	69.785	84.0182	91.978	97.2862	99.0635	100.669	100
756o	FF	57.56	73.18	71.47	71.17	70.99	86.25	102.79	114.44	120.36	125	128	130	44.2769	56.2923	54.9769	54.7462	54.6077	66.3462	79.0692	88.0308	92.5846	96.1538	98.4615	100
756p	FF	62.44	84.29	83.25	81.91	81.67	101.38	147.89	192.51	210.88	220.28	229.44	237.13	26.3315	35.5459	35.1073	34.5422	34.441	42.7529	62.3666	81.1833	88.9301	92.8942	96.7571	100
756w	FF	103.03	128.91	127.38	125.43	125.98	150.15	195.93	221.02	233.95	241.28	246.28	243.9	41.8345	52.3429	51.7216	50.9298	51.1532	60.9672	79.5558	89.7434	94.9935	97.9698	100	99.0336
757b	FF	175.12	180.79	174.93	173.16	169.38	203.44	235.97	258.98	270.15	280.53	284.25	277.17	61.6077	63.6025	61.5409	60.9182	59.5884	71.5708	83.015	91.1099	95.0396	98.6913	100	97.5092
757d	FF	143.68	186.96	182.56	180.91	178.9	209.97	252.82	284.31	300.42	311.59	321.05	321.24	44.7267	58.1995	56.8298	56.3161	55.6904	65.3623	78.7013	88.5039	93.5189	96.996	99.9409	100
757j	FF	133.92	167.49	164.62	163.27	165.17	214.36	243.78	265.51	276.8	288.03	294.75	298.29	44.8959	56.1501	55.1879	54.7353	55.3723	71.863	81.7258	89.0107	92.7956	96.5604	98.8132	100
757p	FF	97.11	117.98	116.76	114.51	114.51	163.52	217.11	240.79	252.88	260.14	269.48	273.75	35.474	43.0977	42.6521	41.8301	41.8301	59.7333	79.3096	87.9598	92.3763	95.0283	98.4402	100
757s	FF	138.43	165.72	160.59	160.53	159.49	192.82	254.22	297.62	317.88	331.74	342.36	347.85	39.7959	47.6412	46.1665	46.1492	45.8502	55.4319	73.0832	85.5599	91.3842	95.3687	98.4217	100
757u	FF	193.85	216.13	212.71	210.27	223.27	280.04	313.73	334.6	348.28	359.26	366.95	366.04	52.9587	59.0455	58.1111	57.4445	60.9961	76.5053	85.7092	91.4108	95.1481	98.1477	100.249	100
757ae	FF	66.84	87.59	84.96	82.34	83.74	122.26	142.03	152.04	157.78	161.99	163.82	160.04	40.8009	53.4672	51.8618	50.2625	51.1171	74.6307	86.6988	92.8092	96.313	98.8829	100	97.6926
757af	FF
757ag	FF	32.59	35.16	34.24	33.94	33.08	51.82	103.34	127.08	138.92	146.67	151.55	157.11	20.7434	22.3792	21.7936	21.6027	21.0553	32.9833	65.7756	80.886	88.4221	93.355	96.4611	100
766b	FF	57.07	67.45	65.61	67.14	64.88	80.2	107.18	123.23	130.74	137.52	145.88	149.11	38.2738	45.2351	44.0011	45.0272	43.5115	53.7858	71.8798	82.6437	87.6802	92.2272	97.8338	100
766c	FF	85.76	96.26	95.03	91.49	96.19	118.66	150.03	166.69	178.29	183.72	189.83	193.3	44.3663	49.7982	49.1619	47.3306	49.762	61.3864	77.6151	86.2338	92.2349	95.044	98.2049	100
766d	FF	136.85	163.4	161.69	160.22	158.88	197.33	235.05	254.89	266.24	272.84	275.03	273.57	50.0238	59.7288	59.1037	58.5664	58.0765	72.1314	85.9195	93.1718	97.3206	99.7332	100.534	100
766f	FF	153.45	153.63	152.29	149.24	147.22	185.49	219.12	239.02	252.63	261.18	268.44	267.28	57.4117	57.479	56.9777	55.8366	55.0808	69.3991	81.9814	89.4268	94.5189	97.7177	100.434	100
766h	FF	33.69	40.22	40.04	41.26	41.44	48.46	79.23	93.75	109.68	118.9	127.02	133.79	25.1813	30.062	29.9275	30.8394	30.9739	36.2209	59.2197	70.0725	81.9792	88.8706	94.9398	100
766k	FF	75.32	78.19	75.2	75.5	74.89	91.19	105.41	112.43	119.08	127.14	133.79	135.14	55.7348	57.8585	55.646	55.868	55.4166	67.4782	78.0006	83.1952	88.116	94.0802	99.001	100
766l	FF	48.22	62.93	61.59	60.73	60.98	73.24	103.76	120.18	127.45	130.86	138.07	142.22	33.9052	44.2483	43.3061	42.7014	42.8772	51.4977	72.9574	84.5029	89.6147	92.0124	97.082	100
766n	FF	39	47.3	46.27	45.23	45.29	59.02	84.11	99.67	108.52	112.55	119.51	122.93	31.7254	38.4772	37.6393	36.7933	36.8421	48.0111	68.4211	81.0787	88.2779	91.5562	97.2179	100
766t	FF	57.5	76.66	75.75	75.75	76.42	96.13	147.95	185.37	200.14	209.91	219.49	223.64	25.711	34.2783	33.8714	33.8714	34.171	42.9843	66.1554	82.8877	89.492	93.8607	98.1443	100
766v	FF	71.29	101.69	99.31	98.88	99.12	112.19	163.09	187.99	200.93	206.79	213.51	214.85	33.1813	47.3307	46.2229	46.0228	46.1345	52.2178	75.9088	87.4983	93.5211	96.2485	99.3763	100
766w	FF	62.99	85.94	80.45	81.91	83.13	107.24	142.95	161.08	172.67	178.72	182.93	182.87	34.4452	46.9951	43.993	44.7914	45.4585	58.6428	78.1703	88.0844	94.4223	97.7306	100.033	100
766ae	FF	95.71	120.73	117.01	116.82	117.98	166.08	190.31	204.17	210.27	218.51	220.28	220.4	43.4256	54.7777	53.0898	53.0036	53.5299	75.3539	86.3475	92.6361	95.4038	99.1425	99.9456	100
766ah	FF	69.77	91.8	89.91	90.7	91.49	135.5	170.29	192.63	201.54	209.78	210.09	213.57	32.6684	42.9836	42.0986	42.4685	42.8384	63.4452	79.735	90.1953	94.3672	98.2254	98.3706	100
768a	FF	175.6	197.7	192.39	190.92	213.57	265.08	290.9	311.23	309.52	313.3	311.96	307.69	56.0485	63.1025	61.4076	60.9384	68.1679	84.609	92.8503	99.3393	98.7935	100	99.5723	98.2094
768b	FF	109.32	119.45	120.3	138.31	154.42	168.4	176.15	181.71	184.09	183.97	185.8	183.9	58.8375	64.2896	64.747	74.4403	83.1109	90.6351	94.8062	97.7987	99.0797	99.0151	100	98.9774
768e	FF	90.82	112.61	109.5	120.85	142.89	174.75	191.41	193.37	189.34	203.07	203.86	202.22	44.5502	55.2389	53.7133	59.2809	70.0922	85.7206	93.8929	94.8543	92.8775	99.6125	100	99.1955
768g	FF	83.99	98.7	97.96	112.43	119.57	136.05	146.55	146.79	149.48	152.1	149.24	146.31	55.2202	64.8915	64.405	73.9185	78.6128	89.4477	96.3511	96.5089	98.2774	100	98.1197	96.1933
768l	FF	90.4	104.37	100.53	109.07	125.43	161.56	175.66	184.58	185.43	189.34	188.36	187.75	47.7448	55.1231	53.095	57.6054	66.2459	85.328	92.7749	97.486	97.9349	100	99.4824	99.1602
768n	FF	131.72	147.77	146.06	144.23	156.01	177.74	189.7	197.64	201.73	204.41	197.82	201.61	64.4391	72.291	71.4544	70.5592	76.3221	86.9527	92.8037	96.688	98.6889	100	96.7761	98.6302
768p	FF	100.04	128.54	127.51	128.73	147.1	193.12	219.18	225.96	234.75	237.31	239.69	242.87	41.1908	52.9254	52.5013	53.0037	60.5674	79.5158	90.2458	93.0374	96.6566	97.7107	98.6907	100
768q	FF	39.61	55.3	54.81	52.98	54.32	78.25	108.71	122.2	127.2	129.52	136.23	139.41	28.4126	39.6672	39.3157	38.003	38.9642	56.1294	77.9786	87.6551	91.2417	92.9058	97.719	100
768r	FF	99.19	128.85	125	129.09	150.46	198.37	226.94	234.5	243.9	249.4	251.96	257.21	38.5638	50.0953	48.5984	50.1886	58.4969	77.1238	88.2314	91.1706	94.8252	96.9636	97.9589	100
753b	FR	15.08	17.52	17.52	16.54	16.85	26.67	54.02	63.84	68.61	71.54	77.27	75.26	20.0372	23.2793	23.2793	21.9771	22.3891	35.4372	71.7778	84.8259	91.164	95.0571	102.671	100
753d	FR	42.85	52.67	53.35	52.43	56.03	96.87	136.6	146.43	153.75	158.64	161.08	165.29	25.9241	31.8652	32.2766	31.72	33.898	58.6061	82.6426	88.5898	93.0183	95.9768	97.453	100
754a	FR	55.42	60.91	61.1	67.45	74.89	128.36	163.76	184.82	196.6	202.64	207.22	209.17	26.4952	29.1199	29.2107	32.2465	35.8034	61.3664	78.2904	88.3588	93.9905	96.8781	99.0677	100
754b	FR	23.62	32.9	31.56	34.3	38.51	66.16	103.15	127.32	144.78	146.18	156.62	156.87	15.0571	20.9728	20.1186	21.8652	24.549	42.175	65.7551	81.1627	92.293	93.1854	99.8406	100
754e	FR	33.2	132.51	131.41	130.56	133.92	165.29	235.48	266.61	281.93	295.79	302.44	301.77	11.0018	43.9109	43.5464	43.2647	44.3782	54.7735	78.0329	88.3487	93.4255	98.0184	100.222	100
754g	FR	87.16	107.24	109.01	118.47	139.29	189.21	202.58	210.7	214.3	224.31	224.43	224.01	38.909	47.8729	48.663	52.886	62.1803	84.465	90.4335	94.0583	95.6654	100.134	100.187	100
754h	FR	22.1	26.06	29.11	25.82	33.75	68.67	100.77	116.58	117.56	122.44	121.71	128.91	17.1437	20.2157	22.5816	20.0295	26.1811	53.2697	78.1708	90.4352	91.1954	94.981	94.4147	100
754l	FR	13.55	18.86	17.52	17.4	25.7	42.79	69.15	74.65	73.98	83.25	85.21	85.09	15.9243	22.1648	20.59	20.4489	30.2033	50.2879	81.2669	87.7306	86.9432	97.8376	100.141	100
754m	FR	31.37	46.75	41.69	38.58	43.28	70.01	121.1	140.87	156.56	158.33	169.19	171.15	18.329	27.3152	24.3587	22.5416	25.2878	40.9056	70.7566	82.3079	91.4753	92.5095	98.8548	100
756a	FR	14.53	16.48	14.95	16.24	14.83	42.97	60.67	70.13	77.03	80.81	85.82	86	16.8953	19.1628	17.3837	18.8837	17.2442	49.9651	70.5465	81.5465	89.5698	93.9651	99.7907	100
756d	FR	24.54	24.6	24.9	23.5	23.01	29.05	56.52	80.69	89.3	95.1	100.41	103.52	23.7056	23.7635	24.0533	22.7009	22.2276	28.0622	54.5981	77.9463	86.2635	91.8663	96.9957	100
756e	FR	13.73	13.92	14.95	14.59	14.4	26.18	47	52.86	55.73	58.78	63.05	64.39	21.3232	21.6183	23.2179	22.6588	22.3637	40.6585	72.9927	82.0935	86.5507	91.2875	97.9189	100
756f	FR	19.53	21.91	24.6	22.4	21.42	27.34	53.35	76.42	84.11	90.76	94	99.06	19.7153	22.1179	24.8334	22.6126	21.6233	27.5994	53.8562	77.1452	84.9081	91.6212	94.892	100
756k	FR	26.92	32.9	33.02	32.41	31.74	40.77	78.74	89.97	111.27	120	122	123	21.8862	26.748	26.8455	26.3496	25.8049	33.1463	64.0163	73.1463	90.4634	97.561	99.187	100
756q	FR	16.85	18.56	19.04	18.68	18.13	31.19	59.63	70.38	75.81	79.71	82.16	85.51	19.7053	21.7051	22.2664	21.8454	21.2022	36.4753	69.7345	82.3062	88.6563	93.2172	96.0823	100
756r	FR	46.08	57.68	57.99	59.39	60.24	87.1	125.86	143.31	151.55	152	152	152.17	30.2819	37.905	38.1087	39.0287	39.5873	57.2386	82.7101	94.1776	99.5926	99.8883	99.8883	100
756u	FR	25.82	32.17	32.47	31.13	32.17	40.96	73.24	100.1	111.76	118.29	124.64	130.8	19.7401	24.5948	24.8242	23.7997	24.5948	31.315	55.9939	76.5291	85.4434	90.4358	95.2905	100
756v	FR	34.67	44.25	44.37	44.19	43.4	55.06	95.65	130.8	148.87	156.87	163.46	164	21.1402	26.9817	27.0549	26.9451	26.4634	33.5732	58.3232	79.7561	90.7744	95.6524	99.6707	100
756x	FR	13.25	14.83	14.4	15.08	14.83	23.68	46.69	53.59	57.19	58.78	61.28	61.46	21.5587	24.1295	23.4299	24.5363	24.1295	38.5291	75.9681	87.1949	93.0524	95.6394	99.7071	100
756y	FR	14.22	15.14	16.36	17.4	19.65	37.9	54	58.78	60.12	62.44	64.03	66.04	21.5324	22.9255	24.7729	26.3477	29.7547	57.3895	81.7686	89.0067	91.0357	94.5488	96.9564	100
757a	FR	17.64	19.78	19.47	20.81	30.15	63.66	69.46	73.85	80.39	80.02	81.55	84.23	20.9427	23.4833	23.1153	24.7062	35.7948	75.5788	82.4647	87.6766	95.4411	95.0018	96.8182	100
757c	FR	31.37	39.19	38.64	39.19	42.48	73.92	101.57	110.54	115.6	120.61	126.16	128.36	24.4391	30.5313	30.1028	30.5313	33.0944	57.588	79.129	86.1172	90.0592	93.9623	98.2861	100
757e	FR	30.82	44.62	43.46	42.3	42.79	60.18	97.66	132.76	156.68	169.87	178.9	183.9	16.7591	24.2632	23.6324	23.0016	23.2681	32.7243	53.1049	72.1914	85.1985	92.3709	97.2811	100
757f	FR	45.05	44.92	44.43	41.75	40.96	57.5	92.96	101.38	115.24	120.43	125.31	129.64	34.7501	34.6498	34.2718	32.2046	31.5952	44.3536	71.7063	78.2012	88.8923	92.8957	96.66	100
757g	FR	15.87	19.04	17.52	17.33	17.4	30.64	53.16	57.31	58.23	66.53	67	70.38	22.549	27.0531	24.8934	24.6235	24.7229	43.5351	75.5328	81.4294	82.7366	94.5297	95.1975	100
757i	FR	14.89	17.27	15.81	16.72	17	43	57.74	64.39	67.69	73.18	75.75	80.87	18.4123	21.3553	19.5499	20.6752	21.0214	53.1718	71.3985	79.6216	83.7022	90.4909	93.6689	100
757l	FR	34	36.01	34.85	34.61	33.88	48.04	79.04	96.32	104.92	110.35	114.44	120.3	28.2627	29.9335	28.9692	28.7697	28.1629	39.9335	65.7024	80.0665	87.2153	91.729	95.1288	100
757m	FR	25.64	29.91	30.64	29.97	29.79	48.89	88.02	100.59	106.39	111.58	115.24	119.82	21.3988	24.9624	25.5717	25.0125	24.8623	40.8029	73.4602	83.9509	88.7915	93.123	96.1776	100
757n	FR	18.92	23.07	23.26	23.68	22.52	29.97	59.94	76.85	81.91	86.18	89.48	92.65	20.4209	24.9002	25.1052	25.5586	24.3065	32.3475	64.6951	82.9466	88.408	93.0167	96.5785	100
757o	FR	59.94	74.83	70.74	69.58	80	123.05	145.7	159.43	166.02	171.88	179.57	183.54	32.6577	40.7704	38.542	37.91	43.5872	67.0426	79.3832	86.8639	90.4544	93.6472	97.837	100
757q	FR	53.1	67.69	65.8	65.86	72.27	116.89	164.92	186.22	195.68	203.68	209.42	215.34	24.6587	31.434	30.5563	30.5842	33.5609	54.2816	76.5859	86.4772	90.8703	94.5853	97.2509	100
757r	FR	54.63	57.99	56.46	55.06	59.21	96.07	141.12	154.24	164.13	169.93	176.34	181.52	30.0959	31.9469	31.104	30.3327	32.619	52.9253	77.7435	84.9714	90.4198	93.615	97.1463	100
757t	FR	18.13	19.29	19.35	18.56	18.49	26.92	53.22	63.17	66.84	70.62	74.53	78.37	23.1339	24.614	24.6906	23.6825	23.5932	34.3499	67.9086	80.6048	85.2877	90.111	95.1002	100
757v	FR	28.75	36.74	35.28	35.1	34.85	39.98	62.01	106.14	134.71	147.04	155.83	163.52	17.5819	22.4682	21.5753	21.4653	21.3124	24.4496	37.922	64.9095	82.3814	89.9217	95.2972	100
757x	FR	64.94	74.04	71.6	70.44	73.92	114.14	151.98	166.51	172.67	179.75	187.63	191.96	33.83	38.5705	37.2994	36.6951	38.508	59.4603	79.1727	86.742	89.951	93.6393	97.7443	100
757y	FR	32.17	39.8	39.74	39.25	37.42	45.96	82.95	120.73	136.3	144.11	150.4	156.19	20.5967	25.4818	25.4434	25.1296	23.958	29.4257	53.1084	77.2969	87.2655	92.2658	96.293	100
757aa	FR	39.19	57.56	54.87	54.93	56.09	78.07	121.1	160.1	186.71	201.91	211.43	218.15	17.9647	26.3855	25.1524	25.1799	25.7117	35.7873	55.5123	73.3899	85.5879	92.5556	96.9196	100
757ab	FR	35.34	49.01	47.18	45.72	49.5	72.33	120.98	163.52	179.57	190.92	199.41	205.94	17.1603	23.7982	22.9096	22.2006	24.0361	35.1219	58.7453	79.4018	87.1953	92.7066	96.8292	100
757ac	FR	11.11	13.25	12.7	12.21	12.15	28.81	50.48	57.31	60.43	62.62	66.47	68.06	16.3238	19.4681	18.66	17.9401	17.8519	42.3303	74.1699	84.2051	88.7893	92.0071	97.6638	100
766a	FR	26.73	31.8	32.35	33.08	36.74	59.21	87.41	100.53	107.85	113.96	117.86	123.36	21.6683	25.7782	26.2241	26.8158	29.7827	47.9977	70.8577	81.4932	87.427	92.38	95.5415	100
766e	FR	5.98	7.14	7.51	7.26	6.9	12.09	24.72	30.03	31.86	35.65	37.17	38.15	15.675	18.7156	19.6855	19.0301	18.0865	31.6907	64.7969	78.7156	83.5125	93.4469	97.4312	100
766g	FR	31.8	32.84	30.34	29.05	30.64	41.44	60.18	69.4	75.75	78.74	83.01	84.66	37.562	38.7905	35.8375	34.3137	36.1918	48.9487	71.0843	81.975	89.4755	93.0073	98.051	100
766i	FR	8.24	10.32	10.68	11.11	10.38	19.53	35.22	39.55	43.15	46.45	48.46	49.56	16.6263	20.8232	21.5496	22.4173	20.9443	39.4068	71.0654	79.8023	87.0662	93.7248	97.7805	100
766j	FR	7.75	9.22	9.46	9.16	7.51	14.71	26.12	34.24	34.91	36.56	38.64	41.14	18.8381	22.4113	22.9947	22.2654	18.2547	35.756	63.4905	83.228	84.8566	88.8673	93.9232	100
766m	FR	80.39	80.39	77.15	81.3	91.98	143.07	190.8	211.92	222.72	230.48	239.94	245.37	32.7628	32.7628	31.4423	33.1336	37.4862	58.3079	77.7601	86.3675	90.769	93.9316	97.787	100
766o	FR	24.35	28.14	28.5	28.14	27.77	49.32	76.48	86.55	92.65	96.38	99.73	102.3	23.8025	27.5073	27.8592	27.5073	27.1457	48.2111	74.7605	84.6041	90.567	94.2131	97.4878	100
766p	FR	30.34	39.43	37.97	36.68	40.16	60.61	97.17	115.48	124.03	131.96	136.3	141	21.5177	27.9645	26.9291	26.0142	28.4823	42.9858	68.9149	81.9007	87.9645	93.5887	96.6667	100
766q	FR	15.69	18.43	19.78	18.92	16.6	26.37	55.67	70.74	77.21	80.2	83.62	85.57	18.3359	21.5379	23.1156	22.1106	19.3993	30.8169	65.0578	82.6692	90.2302	93.7244	97.7212	100
766u	FR	25.09	33.69	32.04	32.35	31.68	47.55	79.96	98.94	105.41	111.51	116.52	119.75	20.952	28.1336	26.7557	27.0146	26.4551	39.7077	66.7724	82.6221	88.0251	93.119	97.3027	100
766y	FR	6.78	7.39	7.93	7.14	7.87	16.42	29.05	32.53	38.45	36.32	39.67	41.38	16.3847	17.8589	19.1638	17.2547	19.0188	39.681	70.203	78.6129	92.9193	87.7719	95.8676	100
766z	FR	6.47	8.42	7.57	7.14	9.52	14.89	32.29	40.83	46.02	49.81	51	51.82	12.4855	16.2486	14.6083	13.7785	18.3713	28.7341	62.3118	78.792	88.8074	96.1212	98.4176	100
766aa	FR	6.53	7.32	8.36	8.61	6.96	11.29	26.25	36.81	41.08	41.99	44	44.8	14.5759	16.3393	18.6607	19.2188	15.5357	25.2009	58.5938	82.1652	91.6964	93.7277	98.2143	100
766ab	FR	23.62	33.88	34	33.14	34.24	54.02	88.5	103.64	110.78	114.26	117.86	120.24	19.644	28.177	28.2768	27.5615	28.4764	44.9268	73.6028	86.1943	92.1324	95.0266	98.0206	100
766af	FR	4.15	4.33	4.21	5.13	4.58	12.21	24.17	24.66	26.86	30.15	30.46	30.58	13.571	14.1596	13.7672	16.7757	14.9771	39.9281	79.0386	80.6409	87.8352	98.5939	99.6076	100
766ag	FR	5.49	5.74	6.53	6.9	6.29	7.2	26.67	32.47	36.07	38.03	39.49	41.81	13.1308	13.7288	15.6183	16.5032	15.0442	17.2208	63.7886	77.6608	86.2712	90.9591	94.4511	100
768d	FR	29.66	39.8	40.41	44.98	54.81	92.59	112.25	119.27	123.42	127.75	131.35	132.57	22.3731	30.0219	30.482	33.9292	41.3442	69.8423	84.6722	89.9676	93.098	96.3642	99.0797	100
768f	FR	51.45	69.4	68.61	71.47	83.44	123.36	143.8	152.04	158.94	163.09	164	164.49	31.2785	42.191	41.7107	43.4494	50.7265	74.9954	87.4217	92.4312	96.6259	99.1489	99.7021	100
768h	FR	30.52	40.41	39.25	39.55	43.28	67.32	95.22	108.58	113.53	116.03	120.24	125.49	24.3207	32.2018	31.2774	31.5165	34.4888	53.6457	75.8786	86.5248	90.4694	92.4616	95.8164	100
768k	FR	9.22	12.51	13.31	11.35	13.37	21.36	40.89	49.2	54.75	58.17	59.21	60.73	15.182	20.5994	21.9167	18.6893	22.0155	35.1721	67.3308	81.0143	90.1531	95.7846	97.4971	100
768m	FR	73.18	95.65	92.47	94.06	107.97	161.56	205.76	233.1	241.22	250.56	259.59	264.53	27.6642	36.1585	34.9563	35.5574	40.8158	61.0744	77.7832	88.1185	91.1881	94.7189	98.1325	100
768o	FR	20.08	25.21	24.29	27.59	27.1	44.62	75.14	94.49	100.1	100.96	105.41	111.09	18.0754	22.6933	21.8652	24.8357	24.3946	40.1656	67.6389	85.0572	90.1071	90.8813	94.887	100
768s	FR	24.6	30.7	31.86	31.37	38.03	69.15	95.83	99.67	106.33	107.97	113.22	115.12	21.369	26.6678	27.6755	27.2498	33.0351	60.0678	83.2436	86.5792	92.3645	93.7891	98.3495	100
768t	FR	13.43	17.46	18.31	19.41	17.03	27.77	54.45	73.18	80.75	84.96	87.77	88.99	15.0916	19.6202	20.5753	21.8114	19.137	31.2058	61.1867	82.234	90.7405	95.4714	98.6291	100
768u	FR	59.02	76.3	75.93	76.6	88.69	129.76	163.95	185.92	193.73	204.72	210.09	215.64	27.3697	35.383	35.2115	35.5222	41.1287	60.1744	76.0295	86.2178	89.8395	94.936	97.4263	100
768x	FR	42.42	52.86	51.82	54.02	60.43	88.08	130.56	157.6	170.29	183.97	191.84	199.77	21.2344	26.4604	25.9398	27.0411	30.2498	44.0907	65.3552	78.8907	85.243	92.0909	96.0304	100
753e	FR	11.41	15.38	14.89	13.98	17.03	41.69	50.9	53.71	57.99	59.45	62.62	65.49	17.4225	23.4845	22.7363	21.3468	26.004	63.6586	77.7218	82.0125	88.5479	90.7772	95.6177	100
754n	S
754o	S	3.23	3	3.17	10.44	18	21	33	33	33	33	33	33	9.78788	9.09091	9.60606	31.6364	54.5455	63.6364	100	100	100	100	100	100
756g	S	7.26	8	8	10.93	29.79	55.91	62.01	64.82	66.65	67.75	68.61	69.64	10.425	11.4877	11.4877	15.695	42.7771	80.2843	89.0437	93.0787	95.7065	97.286	98.521	100
756i	S	9.77	10.86	10.68	25.7	49.01	58.9	61.34	63.36	64.46	65.98	67.63	68	14.3676	15.9706	15.7059	37.7941	72.0735	86.6176	90.2059	93.1765	94.7941	97.0294	99.4559	100
756l	S	5.01	5.68	6.04	9.77	26.98	43.15	44.74	46.51	47.73	47.85	47.98	47.24	10.6054	12.0237	12.7858	20.6816	57.1126	91.3421	94.7079	98.4547	101.037	101.291	101.566	100
756m	S	5.01	6.59	6.1	6.59	14.34	33.02	37.42	39.37	41.32	42.36	42.54	43.28	11.5758	15.2264	14.0943	15.2264	33.1331	76.2939	86.4603	90.9658	95.4713	97.8743	98.2902	100
756s	S	4.15	4.2	4.7	8.85	16.42	21.42	22.77	23.5	25.39	24.96	25.21	25.15	16.501	16.6998	18.6879	35.1889	65.2883	85.169	90.5368	93.4394	100.954	99.2445	100.239	100
756t	S	4.82	5.49	6.29	14.95	27.28	34.3	34.55	36.26	37.17	37.35	37.72	38.88	12.3971	14.1204	16.178	38.4516	70.1646	88.2202	88.8632	93.2613	95.6019	96.0648	97.0165	100
757h	S	4.76	5.86	4.15	13.61	31.13	42.36	44.5	45	45	45	45	45	10.5778	13.0222	9.22222	30.2444	69.1778	94.1333	98.8889	100	100	100	100	100
757k	S	4.27	5.55	5.62	5.55	8.48	19.96	25.88	28.38	28.93	31.5	34.49	34.42	12.4056	16.1243	16.3277	16.1243	24.6368	57.9895	75.1888	82.4521	84.05	91.5166	100.203	100
757w	S	5.37	6.23	6.78	7.26	20.94	32.84	35.71	36.87	38.03	39	40.1	40.41	13.2888	15.417	16.778	17.9659	51.8189	81.267	88.3692	91.2398	94.1104	96.5108	99.2329	100
757z	S	3.78	4.58	4.94	20.2	24.23	26.25	26.49	26.98	28.5	29.73	28.87	28.87	13.0932	15.8642	17.1112	69.9688	83.928	90.9248	91.7561	93.4534	98.7184	102.979	100	100
757ad	S	4.27	5.37	5.07	21.06	29.42	39.06	41.14	42.18	42.85	43.15	43.28	42.79	9.97897	12.5497	11.8486	49.2171	68.7544	91.283	96.144	98.5744	100.14	100.841	101.145	100
766r	S	4.09	4.58	5.01	11.72	19.71	21.85	24.72	24.35	23.38	23.99	24.6	27.77	14.7281	16.4926	18.0411	42.2038	70.9759	78.682	89.0169	87.6846	84.1916	86.3882	88.5848	100
766s	S	3.11	3.6	5.98	12.39	24.41	26.43	27.59	29.05	31.07	30.82	31	31	10.0323	11.6129	19.2903	39.9677	78.7419	85.2581	89	93.7097	100.226	99.4194	100	100
766x	S	2.93	3.17	5.43	11.6	15.75	16.17	17.82	18.13	18.5	18.5	18.5	18.5	15.8378	17.1351	29.3514	62.7027	85.1351	87.4054	96.3243	98	100	100	100	100
766ac	S	3.05	2.75	4.27	14.65	19.65	21.61	22.71	24.11	26	26	26.8	26.37	11.5662	10.4285	16.1926	55.5556	74.5165	81.9492	86.1206	91.4297	98.5969	98.5969	101.631	100
766ad	S	4.33	6.65	6.9	21.91	29.6	34.67	34.12	36.87	36.93	37	37	37	11.7027	17.973	18.6486	59.2162	80	93.7027	92.2162	99.6486	99.8108	100	100	100
768c	S	2.01	2.93	4.09	7.2	9.7	11.6	13.55	15.93	16.11	17.15	17.58	18.98	10.5901	15.4373	21.549	37.9347	51.1064	61.117	71.3909	83.9305	84.8788	90.3583	92.6238	100
768i	S	3.78	3.7	3.6	13.12	22.46	28.69	32.9	32.29	31.01	34.12	32.65	36.26	10.4247	10.2041	9.9283	36.1831	61.9415	79.123	90.7336	89.0513	85.5212	94.0982	90.0441	100
768j	S	2.62	2.26	4.82	7.87	18.8	26.92	26.18	28.87	30.64	27.28	30.09	31.74	8.25457	7.12035	15.1859	24.7952	59.2313	84.8141	82.4827	90.9578	96.5343	85.9483	94.8015	100
768v	S	2.81	3.36	3.54	6.96	8	12.15	16.6	19.59	21.73	20.2	22.77	23.99	11.7132	14.0058	14.7561	29.0121	33.3472	50.6461	69.1955	81.659	90.5794	84.2018	94.9145	100

## Sheet: 4 weeks
	Type	1	5	10	15	20	30	40	50	60	75	100	150	1	5	10	15	20	30	40	50	60	75	100	150
744b	FF	208.69	255.38	250.07	247.99	253.36	326.73	371.53	397.6	414.62	424.63	427.81	421.52	48.781	59.6947	58.4535	57.9673	59.2226	76.3727	86.8446	92.9385	96.9169	99.2567	100	98.5297
744c	FF	88.2	97.66	95.1	93.94	93.69	114.32	153.94	175.66	183.72	191.41	199.1	205.69	42.8801	47.4792	46.2346	45.6707	45.5491	55.5788	74.8408	85.4004	89.3189	93.0575	96.7961	100
744j	FF	126.96	165.11	163.34	162.24	161.99	219.12	275.28	296.58	307.08	317.88	325.82	330.88	38.3704	49.9003	49.3653	49.0329	48.9573	66.2234	83.1963	89.6337	92.8071	96.0711	98.4707	100
744k	FF	104.56	131.84	131.66	131.84	134.59	161.69	246.53	300.55	325.02	343.64	356.03	361.46	28.9271	36.4743	36.4245	36.4743	37.2351	44.7325	68.204	83.1489	89.9187	95.07	98.4978	100
744n	FF	124.94	160.16	158.15	156.38	155.52	200.51	252.02	283.64	299.45	309.95	321.48	325.02	38.4407	49.277	48.6585	48.114	47.8494	61.6916	77.5398	87.2685	92.1328	95.3634	98.9108	100
744o	FF	100.22	125.13	124.88	124.52	124.94	175.05	246.41	276.62	291.15	303.6	314.1	317.82	31.5336	39.3713	39.2927	39.1794	39.3116	55.0783	77.5313	87.0367	91.6085	95.5258	98.8295	100
744r	FF	165.41	206.61	203.31	201.67	214.36	283.7	323.13	340.59	353.22	362.74	368.36	369.03	44.8229	55.9873	55.0931	54.6487	58.0874	76.8772	87.562	92.2933	95.7158	98.2955	99.8184	100
744s	FF	102.73	130.74	126.77	127.26	126.65	143.8	195.07	221.63	233.83	243.05	251.47	255.38	40.2263	51.1943	49.6398	49.8316	49.5928	56.3082	76.3842	86.7844	91.5616	95.1719	98.4689	100
744w	FF	80.81	100.59	98.45	96.38	97.9	97.6	142.95	205.88	249.34	283.15	304.45	310.74	26.0057	32.3711	31.6824	31.0163	31.5054	31.4089	46.0031	66.2547	80.2407	91.1212	97.9758	100
744aa	FF	143.86	181.65	176.27	177.37	176.21	217.6	283.39	320.02	343.94	364.88	375.93	376.9	38.1693	48.1958	46.7684	47.0602	46.7525	57.7341	75.1897	84.9085	91.255	96.8108	99.7426	100
745b	FF	161.14	180.97	173.16	174.5	274.12	281.26	305.86	323.8	323.68	335.22	334.18	328.32	48.0699	53.9854	51.6556	52.0554	81.7732	83.9031	91.2416	96.5933	96.5575	100	99.6898	97.9417
745c	FF	157.29	169.56	164.8	183.78	234.02	261.67	285.04	299.2	304.33	304.33	301.03	296.15	51.684	55.7158	54.1517	60.3884	76.8968	85.9823	93.6615	98.3143	100	100	98.9157	97.3121
745f	FF	102.36	124.52	124.33	122.2	141.36	176.34	203.74	213.87	224.37	229.38	225.96	222.6	44.6246	54.2855	54.2026	53.274	61.627	76.8768	88.822	93.2383	97.8159	100	98.509	97.0442
745g	FF	143.25	172.06	166.08	166.88	189.58	268.44	323.5	364.82	382.82	396.44	397.84	386	36.0069	43.2485	41.7454	41.9465	47.6523	67.4744	81.3141	91.7002	96.2246	99.6481	100	97.0239
745i	FF	149.11	178.23	173.83	173.35	211.62	279.06	315.2	344.07	356.46	365.73	364.64	363.48	40.7705	48.7327	47.5296	47.3984	57.8624	76.3022	86.1838	94.0776	97.4653	100	99.702	99.3848
745j	FF	102.91	122.87	119.69	122.38	142.28	175.48	191.23	194.65	199.84	197.33	190.62	185	51.4962	61.4842	59.8929	61.239	71.197	87.8102	95.6916	97.4029	100	98.744	95.3863	92.5741
745k	FF	130.56	151.37	150.27	159.67	185.98	231.15	250.01	263.37	267.89	272.53	271.07	260.38	47.9067	55.5425	55.1389	58.588	68.242	84.8164	91.7367	96.6389	98.2974	100	99.4643	95.5418
745m	FF	173.47	190.92	185.13	185.8	195.56	259.41	339	378.73	399.61	408.03	414.44	401.26	41.8565	46.067	44.6699	44.8316	47.1866	62.5929	81.7971	91.3836	96.4217	98.4533	100	96.8198
745n	FF	147.16	185	176.15	176.82	193.49	254.65	285.23	300.85	313.91	311.59	311.47	295.36	46.8797	58.9341	56.1148	56.3282	61.6387	81.122	90.8636	95.8396	100	99.2609	99.2227	94.0907
745o	FF	120.85	148.01	145.51	145.21	173.96	246.35	285.29	303.05	318.92	328.14	328.68	326	36.7683	45.0316	44.271	44.1797	52.9269	74.9513	86.7987	92.2021	97.0305	99.8357	100	99.1846
745q	FF	117.25
745r	FF	93.45	119.45	115.91	116.89	114.87	143.25	196.91	241.04	256.54	266.12	278.88	274.18	33.509	42.832	41.5627	41.9141	41.1898	51.3662	70.6074	86.4314	91.9894	95.4246	100	98.3147
747a	FF	57.07	74.16	74.22	72.27	74.77	98.57	138	151.92	158.33	164.56	167.97	171.15	33.345	43.3304	43.3655	42.2261	43.6868	57.5928	80.631	88.7642	92.5095	96.1496	98.142	100
747d	FF	152.1	187.99	182.99	182.5	179.94	248.66	284.55	304.94	319.65	325.39	328.38	325.14	46.3183	57.2477	55.7251	55.5759	54.7963	75.7232	86.6527	92.8619	97.3415	99.0895	100	99.0133
747f	FF	89.79	112.37	110.72	110.23	110.72	150.33	178.04	192.08	200.87	206.06	208.2	207.53	43.266	54.1464	53.3513	53.1152	53.3513	72.4377	85.79	92.5553	96.7908	99.2917	100.323	100
747i	FF	112	145.45	142.64	140.69	142.03	191.66	223.88	242.81	252.27	258.13	260.02	257.76	43.0736	55.938	54.8573	54.1074	54.6227	73.7097	86.1011	93.3813	97.0195	99.2731	100	99.1308
747k	FF	108.16	141.12	137.03	137.76	141.79	181.65	207.34	226.2	234.26	238.96	239.75	234.5	45.1137	58.8613	57.1554	57.4599	59.1408	75.7664	86.4818	94.3483	97.7101	99.6705	100	97.8102
748e	FF	117.86	142.95	140.26	135.32	154.85	213.75	246.04	259.53	267.16	276.74	273.45	272.53	42.5887	51.655	50.683	48.8979	55.955	77.2386	88.9066	93.7812	96.5383	100	98.8112	98.4787
748f	FF	163.95	194.52	187.87	194.04	214.73	262.15	286.14	297.25	300.12	296.09	294.56	291.21	54.6281	64.8141	62.5983	64.6541	71.548	87.3484	95.3419	99.0437	100	98.6572	98.1474	97.0312
748k	FF	83.32	111.7	104.8	94.42	107.79	125.74	131.96	138.37	139.84	140.87	137.88	134.53	59.1467	79.293	74.3948	67.0263	76.5174	89.2596	93.675	98.2253	99.2688	100	97.8775	95.4994
748l	FF	92.29	103.89	105.53	107.3	112.31	152.53	165	181.34	187.14	193	196.66	199.9	46.1681	51.971	52.7914	53.6768	56.1831	76.3032	82.5413	90.7154	93.6168	96.5483	98.3792	100
748s	FF	78.01	98.33	96.19	95.58	96.68	132.63	173.53	187.32	195.32	199.9	209.72	210	37.1476	46.8238	45.8048	45.5143	46.0381	63.1571	82.6333	89.2	93.0095	95.1905	99.8667	100
749c	FF	68.61	91.25	88.87	87.04	86.55	112.86	151.68	171.33	180.36	183.48	187.81	185.43	36.5316	48.5863	47.3191	46.3447	46.0838	60.0926	80.7625	91.2252	96.0332	97.6945	100	98.7328
749i	FF	201.61	250.07	241.77	239.08	247.32	310.43	348.22	366.83	374.89	382.52	385.63	379.96	52.2807	64.8471	62.6948	61.9973	64.134	80.4994	90.299	95.1249	97.2149	99.1935	100	98.5297
749k	FF	79.35	98.27	96.74	94.91	95.65	96.99	152.04	243.17	291.94	319.77	340.59	343.27	23.1159	28.6276	28.1819	27.6488	27.8644	28.2547	44.2917	70.8393	85.0468	93.1541	99.2193	100
749l	FF	164.62	167.67	161.93	157.84	155.95	174.75	216.68	255.75	277.41	297.37	308.91	315.74	52.1378	53.1038	51.2859	49.9905	49.3919	55.3462	68.6261	81.0002	87.8603	94.1819	97.8368	100
749n	FF	70.07	94.18	89.6	90.82	89.79	90	118.96	209.6	263.25	308.54	330.09	348.09	20.1299	27.0562	25.7405	26.091	25.7951	25.8554	34.1751	60.2143	75.627	88.638	94.8289	100
749o	FF	39.25	64.76	59.39	59.21	58.53	58.9	60.61	116.82	203.99	269.17	310.07	326.3	12.0288	19.8468	18.201	18.1459	17.9375	18.0509	18.5749	35.8014	62.5161	82.4916	95.026	100
771a	FF	29	31	30	30	29	36	52	63	67	68	69	72	40.2778	43.0556	41.6667	41.6667	40.2778	50	72.2222	87.5	93.0556	94.4444	95.8333	100
771j	FF	36.62	55.42	53.47	55.67	58.05	95.65	155.77	182.2	193.79	203.68	214.06	215.09	17.0254	25.766	24.8594	25.8822	26.9887	44.4698	72.4208	84.7087	90.0972	94.6952	99.5211	100
771k	FF	49.01	60.12	61.4	61.95	62.32	73.43	118.78	141.24	148.32	153.39	153.2	154.12	31.7999	39.0086	39.8391	40.196	40.436	47.6447	77.0698	91.6429	96.2367	99.5263	99.4031	100
771o	FF	47.85	65	62.01	62.32	61.16	64.7	121.65	148.38	160.65	172.43	181.71	183.36	26.0962	35.4494	33.8187	33.9878	33.3551	35.2858	66.3449	80.9228	87.6145	94.039	99.1001	100
771h	FR	18.74	29.11	26.8	27.34	28.5	44.8	78.31	109.87	121.77	133.06	135.99	138.8	13.5014	20.9726	19.3084	19.6974	20.5331	32.2767	56.4193	79.1571	87.7305	95.8646	97.9755	100
744a	FR	21.12	24.6	25.15	25.27	24.72	34.91	66.59	89.11	96.56	102.24	106.08	111.09	19.0116	22.1442	22.6393	22.7473	22.2522	31.425	59.9424	80.2142	86.9205	92.0335	95.4901	100
744d	FR	16.36	18.19	17.52	16.36	17.88	38.09	54.87	58.84	62.32	65.07	67.81	69.03	23.6998	26.3509	25.3803	23.6998	25.9018	55.1789	79.4872	85.2383	90.2796	94.2634	98.2327	100
744e	FR	29.42	35.34	34.85	34.61	33.51	40.96	77.88	101.69	109.99	113.04	119.57	122.99	23.9206	28.734	28.3356	28.1405	27.2461	33.3035	63.3222	82.6815	89.43	91.9099	97.2193	100
744g	FR	59.45	65.68	66.71	64.82	70.62	110.72	157.72	176.4	185.86	192.02	196.17	197.39	30.118	33.2742	33.796	32.8385	35.7769	56.092	79.9027	89.3662	94.1588	97.2795	99.3819	100
744h	FR	47.91	51.7	52.06	53.65	59.69	98.33	142.28	165.29	176.76	184.7	187.2	190.01	25.2145	27.2091	27.3986	28.2354	31.4141	51.7499	74.8803	86.9902	93.0267	97.2054	98.5211	100
744i	FR	22.34	25.7	25.7	24.54	26.31	43.95	76.66	88.75	95.58	99.19	104.74	105.72	21.1313	24.3095	24.3095	23.2123	24.8865	41.5721	72.5123	83.9482	90.4086	93.8233	99.073	100
744q	FR	27.89	31.5	33.63	32.17	32.84	44.8	90.21	104.92	113.9	119.02	120.12	125.25	22.2675	25.1497	26.8503	25.6846	26.2196	35.7685	72.024	83.7685	90.9381	95.0259	95.9042	100
744x	FR	29.36	33.94	34.42	35.65	32.59	43.64	82.03	98.88	104.25	109.68	113.83	115.79	25.3562	29.3117	29.7262	30.7885	28.1458	37.6889	70.8438	85.396	90.0337	94.7232	98.3073	100
744y	FR	14.04	15.2	15.93	16.3	16.72	38.09	47.91	50.42	52.31	53.65	55.6	56.09	25.0312	27.0993	28.4008	29.0604	29.8092	67.9087	85.4163	89.8912	93.2608	95.6498	99.1264	100
744z	FR	26.86	31.5	32.65	31.98	30.7	41.81	81.3	102.79	109.68	116.28	119.57	125.13	21.4657	25.1738	26.0929	25.5574	24.5345	33.4133	64.9724	82.1466	87.6528	92.9274	95.5566	100
744ab	FR	16.85	21	20.39	18.43	19.35	33.51	61.04	71.05	74.22	77.7	82.09	83.25	20.2402	25.2252	24.4925	22.1381	23.2432	40.2523	73.3213	85.3453	89.1532	93.3333	98.6066	100
745a	FR	27.04	26.86	33.57	54.2	71.23	88.75	92.41	94.42	100.47	101.87	103	103	26.2524	26.0777	32.5922	52.6214	69.1553	86.165	89.7184	91.6699	97.5437	98.9029	100	100
745d	FR	22.16	25.64	26.06	24.23	29.6	61.77	80.32	99.86	108.22	119	119.51	121.95	18.1714	21.025	21.3694	19.8688	24.2722	50.6519	65.8631	81.886	88.7413	97.581	97.9992	100
745e	FR	57.5	59.14	56.64	76.6	90.09	141	160.04	172.43	181.71	189.95	192	184.64	29.9479	30.8021	29.5	39.8958	46.9219	73.4375	83.3542	89.8073	94.6406	98.9323	100	96.1667
745h	FR	41.93	48.4	48.65	50.42	52.55	91.13	123.97	138.49	141.91	153.32	153.2	155.1	27.0342	31.2057	31.3669	32.5081	33.8814	58.7556	79.9291	89.2908	91.4958	98.8524	98.775	100
745l	FR	17.03	20.33	18.25	18.74	18.62	42.54	61.04	67.32	70.19	74	74	74	23.0135	27.473	24.6622	25.3243	25.1622	57.4865	82.4865	90.973	94.8514	100	100	100
745t	FR	41.38	45.66	44.5	48.52	56.52	97.05	126.04	131.6	137.7	142.77	144.72	146	28.3425	31.274	30.4795	33.2329	38.7123	66.4726	86.3288	90.137	94.3151	97.7877	99.1233	100
745u	FR	62.26	70.31	68.61	77.33	91.86	165.11	191	197.58	215	225	231.09	235.66	26.4194	29.8354	29.114	32.8142	38.9799	70.0628	81.049	83.8411	91.2331	95.4765	98.0608	100
747b	FR	39.12	52.67	51.21	53.77	61.46	103.21	122.26	129.76	134.4	139.65	142.34	145.51	26.8848	36.1968	35.1935	36.9528	42.2376	70.9298	84.0217	89.176	92.3648	95.9728	97.8215	100
747c	FR	27.47	33.45	34.36	33.02	35.16	61.16	100.28	114.2	122.68	127.32	132.51	132.5	20.7321	25.2453	25.9321	24.9208	26.5358	46.1585	75.683	86.1887	92.5887	96.0906	100.008	100
747e	FR	41.75	53.59	53.04	53.29	60.67	106.2	137.52	150.64	158.64	163.4	168.77	172.8	24.1609	31.0127	30.6944	30.8391	35.11	61.4583	79.5833	87.1759	91.8056	94.5602	97.6678	100
747g	FR	38.64	47.24	46.51	47.12	53.47	92.9	146.79	172.86	183.72	190.98	197.88	198.68	19.4484	23.7769	23.4095	23.7165	26.9126	46.7586	73.8826	87.0042	92.4703	96.1244	99.5973	100
747h	FR	21.42	25.64	25.57	25.09	24.41	33.02	65	80.02	86.79	90.88	95.46	98.76	21.6889	25.9619	25.891	25.405	24.7165	33.4346	65.8161	81.0247	87.8797	92.0211	96.6586	100
747l	FR	48.59	63.36	62.81	61.83	61.89	83.93	125.06	149.66	158.94	166.69	171.15	175.85	27.6315	36.0307	35.7179	35.1606	35.1948	47.7282	71.1174	85.1066	90.3838	94.791	97.3273	100
748a	FR	25.27	27.1	30.76	32.84	36.81	67.38	112.67	143.62	157.72	161.81	167.79	170.9	14.7864	15.8572	17.9988	19.2159	21.5389	39.4266	65.9274	84.0374	92.2879	94.6811	98.1802	100
748b	FR	9.77	10.62	12.09	11.72	11	21.06	42.73	53.77	53.65	57.07	59.39	63.6	15.3616	16.6981	19.0094	18.4277	17.2956	33.1132	67.1855	84.544	84.3553	89.7327	93.3805	100
748c	FR	19.71	26.98	28.08	26.8	25.51	35.16	66.16	91.25	99	108.28	111.88	119.94	16.4332	22.4946	23.4117	22.3445	21.269	29.3147	55.1609	76.0797	82.5413	90.2785	93.28	100
748d	FR	31.43	42.3	40.77	40.71	40.16	60.49	101.81	126.47	132.94	139.53	147.83	150.09	20.9408	28.1831	27.1637	27.1237	26.7573	40.3025	67.8326	84.2628	88.5735	92.9642	98.4942	100
748g	FR	15.32	20.2	21	21.49	21	32.78	60.61	69.34	73.43	75.81	80.51	85.76	17.8638	23.5541	24.4869	25.0583	24.4869	38.2229	70.674	80.8535	85.6227	88.3979	93.8783	100
748i	FR	17.27	20.02	20.94	22.03	22	41	70.5	75	80.2	81.61	86.43	86.43	19.9815	23.1633	24.2277	25.4888	25.4541	47.4372	81.5689	86.7754	92.7919	94.4232	100	100
748n	FR	10.44	13.37	11.54	12.15	13.25	25.7	49.99	54.14	61.95	62.01	67.38	69.03	15.1239	19.3684	16.7174	17.601	19.1946	37.2302	72.4178	78.4297	89.7436	89.8305	97.6097	100
748o	FR	12.57	12.82	13.49	15.44	18.62	34.73	56.34	65.43	67.87	71.29	72.88	73.12	17.1909	17.5328	18.4491	21.116	25.465	47.4973	77.0514	89.483	92.82	97.4973	99.6718	100
748p	FR	7.75	8.85	8.61	10.19	9.52	21.36	35.04	42.12	41.51	46.27	50.48	49.87	15.5404	17.7461	17.2649	20.4331	19.0896	42.8314	70.2627	84.4596	83.2364	92.7812	101.223	100
748u	FR	69.22	82.46	81.36	84.09	122.87	155.89	178.17	185.98	193.3	198.8	201.85	205.27	33.7214	40.1715	39.6356	40.9656	59.8577	75.9439	86.7979	90.6026	94.1687	96.8481	98.3339	100
748w	FR	49.81	65.07	64.52	67.57	80.26	142.46	184.15	198.49	208.93	215.4	218.88	249.21	19.9872	26.1105	25.8898	27.1137	32.2058	57.1646	73.8935	79.6477	83.8369	86.4331	87.8295	100
749a	FR	30.27	37.6	37.78	38.39	41.75	63.54	112.31	142.83	159.73	170.35	179.27	182.01	16.631	20.6582	20.7571	21.0922	22.9383	34.9102	61.7054	78.4737	87.7589	93.5938	98.4946	100
749b	FR	24.96	28.75	30.4	29.91	31.8	45.11	84.6	103.76	112.06	118.17	122.99	126.9	19.669	22.6556	23.9559	23.5697	25.0591	35.5477	66.6667	81.7652	88.3058	93.1206	96.9188	100
749d	FR	45.9	60.43	60.18	59.57	59.88	86.79	133.55	149.72	156.19	162.11	167.49	170.72	26.8861	35.3971	35.2507	34.8934	35.075	50.8376	78.2275	87.6992	91.489	94.9567	98.108	100
749f	FR	44.31	57.25	56.76	56.95	57.56	88.08	143.25	165.65	175.66	183.05	190.01	195.26	22.6928	29.3199	29.0689	29.1662	29.4786	45.1091	73.3637	84.8356	89.9621	93.7468	97.3113	100
749h	FR	27.16	35.71	35.89	35.89	37.29	52.86	95.22	117.56	123.17	127.75	133.98	137.94	19.6897	25.8881	26.0186	26.0186	27.0335	38.321	69.03	85.2255	89.2924	92.6127	97.1292	100
749j	FR	29.6	34.55	34.42	34.18	34.18	46.75	89.66	110.97	118.05	121.83	126.83	131.78	22.4617	26.2179	26.1193	25.9372	25.9372	35.4758	68.0376	84.2085	89.5811	92.4495	96.2437	100
771b	FR	9.28	10.86	10	10.19	9.58	14.59	40	51.58	56	65.07	69.89	74.34	12.4832	14.6086	13.4517	13.7073	12.8867	19.626	53.8068	69.3839	75.3296	87.5303	94.014	100
771c	FR	2.26	4.21	4.94	6	6.35	6.47	16.85	26.06	27.16	26.8	27.28	29.54	7.65064	14.2519	16.7231	20.3114	21.4963	21.9025	57.0413	88.2194	91.9431	90.7244	92.3494	100
771d	FR	14.95	20.57	20.02	18.13	19.29	32.41	65.92	102.42	132.69	143.86	157.9	164.68	9.07821	12.4909	12.1569	11.0092	11.7136	19.6806	40.0291	62.1933	80.5744	87.3573	95.8829	100
771e	FR	3.11	3.05	2.75	5.49	5.74	6.16	23.13	31.8	33.69	38.45	39.12	39.86	7.80231	7.65178	6.89915	13.7732	14.4004	15.4541	58.0281	79.7792	84.5208	96.4626	98.1435	100
771f	FR	4.82	5.13	4.88	4.82	5.37	8.91	26.06	40.96	51.39	56.64	58.6	62.32	7.73427	8.23171	7.83055	7.73427	8.61682	14.2972	41.8164	65.7253	82.4615	90.8858	94.0308	100
771g	FR	2.69	3.36	3.36	2.56	3.6	6.29	14.28	23.87	26.67	29.18	29.54	31.13	8.64118	10.7934	10.7934	8.22358	11.5644	20.2056	45.8721	76.6784	85.673	93.7359	94.8924	100
771i	FR	15.56	24.6	24.6	23.68	27.47	52	88.81	117.56	129.89	136.11	140.75	149.54	10.4052	16.4504	16.4504	15.8352	18.3697	34.7733	59.3888	78.6144	86.8597	91.0191	94.122	100
771l	FR	2.69	2.56	3.23	2.93	4.76	6.23	21.85	24.11	25.82	28.26	30.46	32.17	8.36183	7.95772	10.0404	9.10786	14.7964	19.3659	67.9204	74.9456	80.2611	87.8458	94.6845	100
771m	FR	3.6	4.64	4.64	4.39	5.92	13.55	30.58	35.77	36.44	41.2	43	43	8.37209	10.7907	10.7907	10.2093	13.7674	31.5116	71.1163	83.186	84.7442	95.814	100	100
744f	S	3.3	3.78	4.7	14.34	17.15	18.49	19.71	19.78	19.35	20.26	19.9	20.87	15.8122	18.1121	22.5204	68.7111	82.1754	88.5961	94.4418	94.7772	92.7168	97.0771	95.3522	100
744l	S	6.78	7.2	10.5	27.28	32.41	35.65	36.87	37.6	38.15	37.11	38.51	38.39	17.6608	18.7549	27.3509	71.0602	84.423	92.8627	96.0406	97.9422	99.3748	96.6658	100.313	100
744m	S	8.36	8.18	7.45	22.16	42.36	50.23	53.9	53.65	54.99	54.87	56.58	56.34	14.8385	14.519	13.2233	39.3326	75.1864	89.1551	95.6692	95.2254	97.6038	97.3908	100.426	100
744p	S	5.43	6.29	6.04	9.22	21.3	29.6	31.19	30.95	32.53	32.35	32.72	34.3	15.8309	18.3382	17.6093	26.8805	62.0991	86.2974	90.9329	90.2332	94.8397	94.3149	95.3936	100
744u	S	7.39	7.75	9.46	18.86	32.23	38.27	40.35	41.02	42.18	42.24	43.64	42.79	17.2704	18.1117	22.108	44.0757	75.3213	89.4368	94.2977	95.8635	98.5744	98.7147	101.986	100
745p	S	5.8	5.8	5.92	5.43	25	37	40.65	41.14	42	42.05	43.89	43.4	13.3641	13.3641	13.6406	12.5115	57.6037	85.2535	93.6636	94.7926	96.7742	96.8894	101.129	100
745s	S	3.3	4.27	3.66	10.44	23.68	31.31	34	35	35	35	36	36	9.16667	11.8611	10.1667	29	65.7778	86.9722	94.4444	97.2222	97.2222	97.2222	100	100
747j	S	3.17	3.78	7.87	24.05	28.75	31.74	31.07	32.65	33.27	33.2	35.04	35.58	8.9095	10.6239	22.1192	67.5942	80.8038	89.2074	87.3243	91.765	93.5076	93.3108	98.4823	100
747m	S	5.19	7.32	6.35	8.79	20.81	29.6	31.92	34.06	34.79	36.07	37.48	37.9	13.6939	19.314	16.7546	23.1926	54.9077	78.1003	84.2216	89.8681	91.7942	95.1715	98.8918	100
748h	S	4.64	5.49	8.24	17.09	22.58	22.77	25.57	28	28	28	28	28	16.5714	19.6071	29.4286	61.0357	80.6429	81.3214	91.3214	100	100	100	100	100
748j	S	7.32	8.42	8	19.96	25	28.81	30.7	33.08	33.08	33.08	33.08	33.08	22.1282	25.4534	24.1838	60.3386	75.5744	87.0919	92.8053	100	100	100	100	100
748m	S	2.75	4.15	4.15	10.68	24.41	26	28	30	30	30	30	30	9.16667	13.8333	13.8333	35.6	81.3667	86.6667	93.3333	100	100	100	100	100
748q	S	2.69	4.03	4.05	13.55	24.11	26	26.5	28	28	28	28	28	9.60714	14.3929	14.4643	48.3929	86.1071	92.8571	94.6429	100	100	100	100	100
748r	S	1.34	2	4	12.76	14.77	16	17	18.19	18.86	19	20	20	6.7	10	20	63.8	73.85	80	85	90.95	94.3	95	100	100
748t	S	2.56	2.8	3	10	20.33	23.01	23	23	23	23	23	23	11.1304	12.1739	13.0435	43.4783	88.3913	100.043	100	100	100	100	100	100
748v	S	3.05	3	3	11.05	20.51	23.01	23	23	23	23	23	23	13.2609	13.0435	13.0435	48.0435	89.1739	100.043	100	100	100	100	100	100
749e	S	5.74	6.84	6.96	14.16	34.67	44.8	46.21	47.79	47.49	49.68	50	50	11.48	13.68	13.92	28.32	69.34	89.6	92.42	95.58	94.98	99.36	100	100
749g	S	6.16	7.51	7.14	22.28	33.88	42.18	44.31	46.69	47.36	49.13	50	49.99	12.3225	15.023	14.2829	44.5689	67.7736	84.3769	88.6377	93.3987	94.7389	98.2797	100.02	100
749m	S	6.47	6.53	7.69	17.7	35.77	42.54	44.43	45.53	46.94	48.1	49.56	50.11	12.9116	13.0313	15.3462	35.3223	71.383	84.8932	88.6649	90.8601	93.6739	95.9888	98.9024	100
771n	S	1.4	1.77	2.2	2.81	4.64	9.46	17.94	20	20.14	21.49	23	23	6.08696	7.69565	9.56522	12.2174	20.1739	41.1304	78	86.9565	87.5652	93.4348	100	100
771p	S	2.32	2.2	2.2	4	12.39	31.19	35.28	40.1	42.91	43	43.03	43.64	5.31622	5.04125	5.04125	9.1659	28.3914	71.4711	80.8433	91.8882	98.3272	98.5335	98.6022	100

## Sheet: 8 weeks
	Type	1	5	10	15	20	30	40	50	60	75	100	150	1	5	10	15	20	30	40	50	60	75	100	150
760i	FF	84.17	109.56	107.49	107.06	105.9	140.57	195.62	217.78	228.77	236.88	243.72	250.19	33.6424	43.7907	42.9633	42.7915	42.3278	56.1853	78.1886	87.0458	91.4385	94.68	97.414	100
760j	FF	71.05	84.48	81.85	80.51	79.17	111.7	130.01	142.95	150.64	155.03	154.73	150.52	45.8298	54.4927	52.7962	51.9319	51.0675	72.0506	83.8612	92.208	97.1683	100	99.8065	97.0909
760m	FF	78.55	96.99	94.91	93.33	93.33	135.75	158.88	169.38	176.4	180.85	185.67	182.13	42.3062	52.2378	51.1176	50.2666	50.2666	73.1136	85.5712	91.2264	95.0073	97.404	100	98.0934
760p	FF	31.68	38.15	37.48	37.35	38.51	61.46	92.65	106.81	114.38	118.11	123.66	122.93	25.7708	31.0339	30.4889	30.3831	31.3268	49.9959	75.3681	86.8868	93.0448	96.0791	100.594	100
760y	FF	15.1	15.56	15.87	15.32	18.62	47.98	54.63	57.07	57.19	58.78	60.37	61.83	24.4218	25.1658	25.6672	24.7776	30.1148	77.5999	88.3552	92.3015	92.4956	95.0671	97.6387	100
760z	FF	62.2	76.91	74.59	74.28	75.26	108.95	140.69	151.92	158.15	163.46	168.1	168.03	37.0172	45.7716	44.3909	44.2064	44.7896	64.8396	83.7291	90.4124	94.1201	97.2802	100.042	100
761f	FF	55.48	74.4	73.92	71.78	73.18	98.03	156.32	190.25	201.24	213.63	221.5	225.17	24.6392	33.0417	32.8285	31.8781	32.4999	43.536	69.4231	84.4917	89.3725	94.875	98.3701	100
762a	FF	75.26	95.83	95.65	93.45	98.64	130.38	154.97	168.1	174.2	179.94	179.57	173.53	41.8251	53.2566	53.1566	51.934	54.8183	72.4575	86.1232	93.42	96.81	100	99.7944	96.4377
762c	FF	66.35	82.03	77.94	78.98	83.19	102.42	112.74	115.6	118.9	119.63	120.36	118.96	55.1263	68.1539	64.7557	65.6198	69.1176	85.0947	93.669	96.0452	98.787	99.3935	100	98.8368
762d	FF	121.77	156.62	150.4	147.4	157.66	192.39	219.43	230.66	237.37	241.52	241.28	234.5	50.4182	64.8476	62.2723	61.0301	65.2782	79.658	90.8538	95.5035	98.2817	100	99.9006	97.0934
762e	FF	76.6	98.03	98.03	95.89	104.56	133.61	151.19	165.11	172.55	177.13	178.29	179.82	42.5982	54.5156	54.5156	53.3255	58.147	74.3021	84.0785	91.8196	95.9571	98.5041	99.1491	100
762f	FF	167	173.41	169.93	166.33	176.27	212.35	238.96	253.36	256.66	260.87	262.76	257.09	63.5561	65.9956	64.6712	63.3011	67.084	80.8152	90.9423	96.4226	97.6785	99.2807	100	97.8421
762h	FF
762i	FF	153.94	186.04	181.46	178.35	190.56	237.25	270.58	291.45	301.03	304.51	309.64	306.16	49.7158	60.0827	58.6035	57.5991	61.5424	76.6212	87.3854	94.1254	97.2194	98.3432	100	98.8761
762q	FF	66.16	72.88	67.87	65.86	64.39	63.78	86.55	118.23	143.74	171.51	201.91	214.97	30.7764	33.9024	31.5718	30.6368	29.953	29.6693	40.2614	54.9984	66.8651	79.7832	93.9247	100
762r	FF	167.24	180.18	174.32	171.51	171.94	205.39	238.65	255.5	264.41	269.84	270.7	267.34	61.7806	66.5608	64.396	63.358	63.5168	75.8737	88.1603	94.3849	97.6764	99.6823	100	98.7588
762s	FF	94.18	127.02	121.65	122.93	123.05	130.19	196.05	249.28	257.64	267.95	275.95	282.6	33.3263	44.9469	43.0467	43.4996	43.5421	46.0686	69.3737	88.2095	91.1677	94.816	97.6469	100
762w	FF	64.7	94.91	94.79	94.91	95.95	129.89	191.47	248.66	283.39	296.58	302.62	304.7	21.234	31.1487	31.1093	31.1487	31.49	42.6288	62.8389	81.6081	93.0062	97.3351	99.3174	100
762aa	FF	44.37	59.94	60.67	59.02	59.21	86.06	112.98	120.55	124.27	126.83	130.92	128.97	33.8909	45.7837	46.3413	45.081	45.2261	65.7348	86.297	92.0791	94.9206	96.876	100	98.5105
763b	FF	98.15	131.29	128.54	126.96	137.7	195.87	228.1	242.99	252.51	260.38	264.29	263.31	37.2755	49.8614	48.817	48.2169	52.2958	74.3876	86.6279	92.2829	95.8984	98.8872	100.372	100
763d	FF	127.2	171.58	167.12	166.94	178.35	228.71	268.26	287.12	299.14	303.29	304.94	299.75	41.7131	56.2668	54.8042	54.7452	58.4869	75.0016	87.9714	94.1562	98.098	99.4589	100	98.298
763e	FF	59.63	86.43	85.51	84.9	85.39	108.83	181.46	217.66	234.87	243.84	250.37	256.6	23.2385	33.6828	33.3242	33.0865	33.2775	42.4123	70.7171	84.8246	91.5316	95.0273	97.5721	100
763g	FF	120.79	162.18	158.21	157.84	179.33	226.2	259.71	275.28	288.22	291.09	292.49	288.52	41.2971	55.448	54.0907	53.9642	61.3115	77.336	88.7928	94.116	98.5401	99.5214	100	98.6427
763j	FF	54.45	69.89	67.08	67.02	65.13	72.88	119.21	155.22	170.42	181.04	188.06	195.01	27.9216	35.8392	34.3982	34.3675	33.3983	37.3724	61.1302	79.5959	87.3904	92.8363	96.4361	100
763o	FF	150.27	157.48	152.35	150.52	157.84	202.7	244.88	264.53	277.35	288.77	297.74	299.94	50.1	52.5038	50.7935	50.1834	52.6239	67.5802	81.643	88.1943	92.4685	96.2759	99.2665	100
763u	FF	115.54	155.03	152.9	149.97	152.84	198.19	237.01	254.22	264.23	268.68	272.16	268.32	42.453	56.9628	56.1802	55.1036	56.1581	72.8211	87.0848	93.4083	97.0863	98.7213	100	98.5891
763ad	FF	100.89	135.5	130.68	129.34	141.54	186.65	206.79	217.9	225.84	228.16	231.09	226.08	43.6583	58.6352	56.5494	55.9695	61.2489	80.7694	89.4846	94.2923	97.7282	98.7321	100	97.832
764a	FF	190.31	240.36	235.72	230.48	230.11	291.39	353.4	381.24	393.38	400.22	401.68	394.79	47.3785	59.8387	58.6835	57.379	57.2869	72.5428	87.9805	94.9114	97.9337	99.6365	100	98.2847
764c	FF	99.12	128.18	125.37	124.94	124.45	163.88	216.93	240.24	253.73	262.58	270.82	274	36.1752	46.781	45.7555	45.5985	45.4197	59.8102	79.1715	87.6788	92.6022	95.8321	98.8394	100
764i	FF	99.31	126.16	121.46	122.01	122.14	147.89	201.97	229.5	240	260	270	272	36.511	46.3824	44.6544	44.8566	44.9044	54.3713	74.2537	84.375	88.2353	95.5882	99.2647	100
764j	FF	147.16	171.39	167.49	167.24	166.08	244.45	300.12	337.17	355.85	372.88	381.79	383.8	38.3429	44.6561	43.6399	43.5748	43.2725	63.692	78.197	87.8504	92.7176	97.1548	99.4763	100
764r	FF	101.57	118.53	115.48	114.69	112.43	146.61	181.4	195.99	207.89	214.85	222.66	227	44.7445	52.2159	50.8722	50.5242	49.5286	64.5859	79.9119	86.3392	91.5815	94.6476	98.0881	100
762n	FF	74.65	103.34	102.24	103.21	103.03	127.08	187.2	224.01	236.95	245.55	254.89	259.59	28.7569	39.8089	39.3852	39.7589	39.6895	48.9541	72.1137	86.2938	91.2786	94.5915	98.1895	100
760h	FR	54.45	71.11	68.79	69.89	69.28	96.07	138.62	159.43	167.61	175.6	181.52	186.65	29.1722	38.098	36.8551	37.4444	37.1176	51.4707	74.2673	85.4166	89.7991	94.0798	97.2515	100
762y	FR	56.15	76.85	78.49	76.6	81.97	114.32	188.06	245.67	268.26	281.56	284	284.49	19.7371	27.0133	27.5897	26.9254	28.813	40.1842	66.1043	86.3545	94.2951	98.9701	99.8278	100
760a	FR	43.21	47.18	43.21	45.84	48.83	82.71	130.92	158.21	172.37	181.1	188.97	197.15	21.9173	23.931	21.9173	23.2513	24.7679	41.9528	66.4063	80.2485	87.4309	91.859	95.8509	100
760c	FR	23.26	22.77	26.06	25.09	24.84	35.65	78.86	96.74	108.77	116.03	118.23	119.14	19.5232	19.112	21.8734	21.0593	20.8494	29.9228	66.191	81.1986	91.296	97.3896	99.2362	100
760d	FR	24.84	25.57	27.53	26.98	24.9	60.85	86.43	88	98.51	100	108.65	111.27	22.3241	22.9801	24.7416	24.2473	22.378	54.6868	77.6759	79.0869	88.5324	89.8715	97.6454	100
760e	FR	27.95	28.38	27.04	32.35	47.12	78.37	89.18	95.1	100.41	104.62	109.13	114.57	24.3956	24.7709	23.6013	28.236	41.1277	68.4036	77.8389	83.006	87.6407	91.3154	95.2518	100
760f	FR	16.6	17.27	16.6	17.7	17.7	41.44	58.35	65.25	66.59	70.56	73.49	76.3	21.7562	22.6343	21.7562	23.1979	23.1979	54.3119	76.4744	85.5177	87.2739	92.4771	96.3172	100
760g	FR	13.25	16.42	15.26	13.92	14.4	39.25	54.2	55.73	59.45	60.79	63.54	65.25	20.3065	25.1648	23.387	21.3333	22.069	60.1533	83.0651	85.41	91.1111	93.1648	97.3793	100
760k	FR	36.44	45.66	46.14	45.66	48.46	79.96	131.05	148.93	157.05	163.27	168.03	171.15	21.2913	26.6784	26.9588	26.6784	28.3143	46.7193	76.5703	87.0172	91.7616	95.3959	98.177	100
760n	FR	26.12	31.07	31.92	30.64	32.17	51.82	91.68	108.22	115	122.44	125.98	126.9	20.5831	24.4838	25.1537	24.145	25.3507	40.8353	72.2459	85.2797	90.6225	96.4854	99.275	100
760o	FR	33.57	41.51	42.36	41.32	45.47	85.02	119.33	131.05	142.58	147.47	151	151.07	22.2215	27.4773	28.04	27.3516	30.0986	56.2785	78.9899	86.7479	94.3801	97.617	99.9537	100
760q	FR	47.43	55.73	57.37	56.09	61.04	102.73	155.46	172.43	180.18	187.2	192.69	196.72	24.1104	28.3296	29.1633	28.5126	31.0289	52.2214	79.026	87.6525	91.5921	95.1606	97.9514	100
760s	FR	14.34	17.15	15.93	17.09	18.62	31.19	52.06	64.58	68.97	74.4	76	76	18.8684	22.5658	20.9605	22.4868	24.5	41.0395	68.5	84.9737	90.75	97.8947	100	100
760t	FR	25.94	31.37	31.8	31.68	31.07	48.22	87.77	107.85	116.64	122.38	127.08	132.82	19.5302	23.6184	23.9422	23.8518	23.3926	36.3048	66.0819	81.2001	87.8181	92.1397	95.6784	100
760u	FR	17.33	22.1	20.57	20.75	20.08	32.78	68.42	81.55	86	90.88	90.4	93.69	18.4972	23.5884	21.9554	22.1475	21.4324	34.9877	73.0281	87.0424	91.7921	97.0007	96.4884	100
761a	FR	12.02	15.69	14.59	13.98	13.92	25.57	55.24	65.37	69.83	74.53	78.62	80.26	14.9763	19.549	18.1784	17.4184	17.3436	31.859	68.8263	81.4478	87.0047	92.8607	97.9566	100
761b	FR	13.55	17.58	15.44	13.86	12.94	23.62	55.3	71.54	81.36	86.98	90.4	93.81	14.4441	18.74	16.4588	14.7745	13.7938	25.1786	58.9489	76.2605	86.7285	92.7193	96.365	100
761d	FR	14.16	19.53	17.7	17.46	18	24.78	63.91	87.71	94.61	101.87	107.67	110.48	12.8168	17.6774	16.021	15.8038	16.2925	22.4294	57.8476	79.3899	85.6354	92.2067	97.4566	100
761e	FR	16.91	22.03	20.08	18.56	19.96	34.85	76.85	92.9	100.22	104.98	111.15	111.94	15.1063	19.6802	17.9382	16.5803	17.831	31.1327	68.6528	82.9909	89.5301	93.7824	99.2943	100
761g	FR	13.25	16.05	15.99	16.05	14.34	26.61	62.14	70.86	80.87	83.38	86.98	89.6	14.7879	17.9129	17.846	17.9129	16.0045	29.6987	69.3527	79.0848	90.2567	93.058	97.0759	100
761i	FR	7.51	8.18	7.45	7.51	9.28	22.28	35.4	40.83	41.51	44.86	47.18	49.81	15.0773	16.4224	14.9568	15.0773	18.6308	44.73	71.0701	81.9715	83.3367	90.0622	94.7199	100
761k	FR	20.57	25.88	24.78	27.22	26.98	40.04	99.8	128.79	140.75	147.53	154.06	154.85	13.2838	16.7129	16.0026	17.5783	17.4233	25.8573	64.4495	83.1708	90.8944	95.2728	99.4898	100
762b	FR	10.44	11.96	12.82	10.13	11.05	17.76	41.38	59.51	65.25	67.26	72.57	74.71	13.974	16.0086	17.1597	13.5591	14.7905	23.7719	55.3875	79.6547	87.3377	90.0281	97.1356	100
762k	FR	40.65	46.02	44.68	44.31	43.7	54.32	92.78	134.28	145.57	153.2	161.81	168.71	24.0946	27.2776	26.4833	26.264	25.9024	32.1973	54.9938	79.5922	86.2842	90.8067	95.9101	100
762o	FR	17.94	23.44	22.22	22.46	21.12	37.54	79.71	97.84	105.72	109.38	114.99	119.82	14.9725	19.5627	18.5445	18.7448	17.6264	31.3303	66.5248	81.6558	88.2323	91.2869	95.969	100
762p	FR	17.33	20.2	22.71	23.74	21.36	24.35	46.21	93.69	116.28	126.47	133.3	137.58	12.5963	14.6824	16.5068	17.2554	15.5255	17.6988	33.5877	68.0986	84.5181	91.9247	96.8891	100
762u	FR	9.28	9.52	11.05	10.5	10.56	25.88	56.28	63.54	67.08	68.42	71.66	73.92	12.5541	12.8788	14.9486	14.2045	14.2857	35.0108	76.1364	85.9578	90.7468	92.5595	96.9426	100
762v	FR	27.95	32.84	34.3	30.46	32.96	45.47	78.01	117.74	137.88	147.28	152.1	156.38	17.8731	21.0001	21.9338	19.4782	21.0769	29.0766	49.8849	75.291	88.1698	94.1808	97.2631	100
762ab	FR	10.86	13.31	13.06	11.72	10.32	17.64	47.91	57.19	60.24	64.46	67.2	68.73	15.801	19.3656	19.0019	17.0522	15.0153	25.6656	69.7076	83.2097	87.6473	93.7873	97.7739	100
762ad	FR	11.66	15.5	15.5	17.33	15.14	23.74	50.36	83.62	93.87	98.94	105.9	109.81	10.6183	14.1153	14.1153	15.7818	13.7875	21.6192	45.861	76.1497	85.484	90.1011	96.4393	100
762ae	FR	15.14	19.59	20.94	20.75	18.74	25.21	52.25	93.14	106.08	116.52	122.87	128.3	11.8005	15.2689	16.3211	16.173	14.6064	19.6493	40.7249	72.5955	82.6812	90.8184	95.7677	100
763a	FR	11.47	15.14	15.26	14.34	13.67	20.69	50.36	79.71	91.37	99.37	103.64	106.08	10.8126	14.2722	14.3854	13.5181	12.8865	19.5041	47.4736	75.1414	86.1331	93.6746	97.6998	100
763c	FR	9.52	12.15	11.9	10.93	12.21	18.37	43.34	57.44	63.66	66.71	69.77	73.31	12.986	16.5735	16.2324	14.9093	16.6553	25.058	59.1188	78.3522	86.8367	90.9971	95.1712	100
763f	FR	12.63	15.5	14.77	15.56	13.61	17.27	36.62	71.72	83.62	89.97	95.65	99.67	12.6718	15.5513	14.8189	15.6115	13.6551	17.3272	36.7412	71.9575	83.8969	90.2679	95.9667	100
763h	FR	7.2	9.64	8.48	8.42	8.55	15.14	34.91	44.86	51.58	53.71	57.37	58.05	12.4031	16.6064	14.6081	14.5047	14.7287	26.081	60.1378	77.2782	88.8544	92.5237	98.8286	100
763p	FR	16.85	24.41	23.8	22.03	23.07	39.92	84.17	115.42	131.78	140.81	147.4	153.14	11.003	15.9397	15.5413	14.3855	15.0646	26.0677	54.9628	75.3689	86.052	91.9485	96.2518	100
763q	FR	7.93	9.77	9.89	9.22	8.42	13.43	34.79	53.53	62.69	65.92	68.12	73.67	10.7642	13.2618	13.4247	12.5153	11.4293	18.2299	47.2241	72.6619	85.0957	89.4801	92.4664	100
763r	FR	14.71	16.42	17.09	17.15	19.23	30.4	62.81	80.2	86.49	91.92	95.83	99.61	14.7676	16.4843	17.1569	17.2171	19.3053	30.519	63.0559	80.514	86.8286	92.2799	96.2052	100
763s	FR	19.96	26.37	26.06	24.17	28.08	41.14	80.57	122.93	135.5	146.43	154.36	162.18	12.3073	16.2597	16.0686	14.9032	17.3141	25.3669	49.6794	75.7985	83.5491	90.2886	95.1782	100
763t	FR	31.25	35.89	34.24	39.92	47.55	104.19	129.52	140.32	151.25	154.55	161.63	163.64	19.0968	21.9323	20.924	24.395	29.0577	63.6703	79.1494	85.7492	92.4285	94.4451	98.7717	100
763x	FR	15.08	18.31	17.33	19.35	17.58	26.73	55.42	93.33	108.77	115.67	121.4	126.77	11.8956	14.4435	13.6704	15.2639	13.8676	21.0854	43.717	73.6215	85.8011	91.244	95.764	100
763z	FR	13.25	17.7	17.7	16.72	15.32	22.03	45.29	86.18	101.02	111.76	118.23	123.84	10.6993	14.2926	14.2926	13.5013	12.3708	17.7891	36.5714	69.5898	81.573	90.2455	95.47	100
763aa	FR	9.4	11.17	12.51	9.89	12.76	12.7	21.24	52.49	70.31	82.16	83.99	89.05	10.5559	12.5435	14.0483	11.1061	14.329	14.2617	23.8518	58.9444	78.9556	92.2628	94.3178	100
763ac	FR	6.84	7.26	7.57	7.26	7.2	12.88	37.35	52.74	57.01	60.12	64.27	67.38	10.1514	10.7747	11.2348	10.7747	10.6857	19.1155	55.4319	78.2725	84.6097	89.2253	95.3844	100
764d	FR	21.42	24.54	24.35	24.54	24.9	35.77	68.42	105.9	121.59	128.36	137.03	141.61	15.1261	17.3293	17.1951	17.3293	17.5835	25.2595	48.3158	74.7829	85.8626	90.6433	96.7658	100
764f	FR	28.44	37.11	39.12	37.84	36.93	45.35	83.13	123.05	137.03	144.66	152.59	157.84	18.0182	23.5112	24.7846	23.9736	23.3971	28.7316	52.6673	77.9587	86.8158	91.6498	96.6738	100
764g	FR	82.22	103.21	101.63	101.57	105.53	169.07	215.28	234.02	244.58	252.51	259.83	266.98	30.7963	38.6583	38.0665	38.044	39.5273	63.3268	80.6353	87.6545	91.6099	94.5801	97.3219	100
764k	FR	37.97	44.5	43.46	43.4	43.82	73.92	117.07	131.17	137.52	142.83	149.54	153.26	24.7749	29.0356	28.357	28.3179	28.5919	48.2318	76.3865	85.5866	89.7299	93.1946	97.5728	100
764l	FR	58.6	70.99	70.62	69.58	70.25	112.37	180	207.89	219.24	230.48	237.01	243.72	24.044	29.1277	28.9759	28.5492	28.8241	46.1062	73.8552	85.2987	89.9557	94.5675	97.2468	100
764ł	FR	60.55	72.76	72.21	71.78	73.18	99.73	172.55	243.17	271.68	286.75	299.26	308.85	19.605	23.5584	23.3803	23.2411	23.6944	32.2908	55.8685	78.734	87.965	92.8444	96.8949	100
764n	FR	28.5	35.16	34.49	34.61	34	47	92.17	119.27	131.05	136.6	142.52	146.73	19.4234	23.9624	23.5058	23.5875	23.1718	32.0316	62.8161	81.2854	89.3137	93.0962	97.1308	100
764o	FR	97.23	120.12	120	117.01	130.62	199.16	307.38	364.51	389.42	407.18	420.61	430.25	22.5985	27.9187	27.8908	27.1958	30.3591	46.2894	71.4422	84.7205	90.5102	94.638	97.7594	100
764p	FR	38.7	47.36	48.04	47.18	45.53	64.21	110.48	134.22	143.5	149.97	154.85	160.53	24.1076	29.5023	29.9259	29.3901	28.3623	39.9988	68.822	83.6105	89.3914	93.4218	96.4617	100
764w	FR	39.25	52.92	52.67	50.48	50.78	72.51	128.18	155.22	166.14	173.53	178.72	185.43	21.167	28.5391	28.4042	27.2232	27.385	39.1037	69.1258	83.7081	89.5972	93.5825	96.3814	100
764x	FR	37.72	43.4	42.24	42.42	41.08	54.69	96.93	158.88	181.65	192.27	200.75	208.56	18.0859	20.8094	20.2532	20.3395	19.697	26.2227	46.4758	76.1795	87.0972	92.1893	96.2553	100
764y	FR	70.25	89.54	86	84.17	85.39	107.12	164.25	189.46	199.35	205.15	215.16	220.22	31.8999	40.6593	39.0519	38.2209	38.7749	48.6423	74.5845	86.0321	90.5231	93.1568	97.7023	100
764z	FR	11.96	13.73	14.4	14.53	13.43	22.83	55.91	71.96	77.76	80.87	84.29	88.32	13.5417	15.5457	16.3043	16.4515	15.2061	25.8492	63.3039	81.4764	88.0435	91.5648	95.437	100
764ab	FR	30.76	36.99	38.82	37.66	36.62	56.34	108.83	126.83	136.3	140.08	147.53	151.74	20.2715	24.3772	25.5832	24.8188	24.1334	37.1293	71.7214	83.5838	89.8247	92.3158	97.2255	100
764ad	FR	27.59	32.47	33.02	32.23	29.73	39.12	83.68	109.87	119.08	125.49	128.24	131.41	20.9954	24.7089	25.1275	24.5263	22.6238	29.7694	63.6786	83.6086	90.6172	95.495	97.5877	100
760v	FR	13.12	14.47	14.59	14.95	17.09	46.08	54.38	58.23	59.33	63.17	63	63.23	20.7496	22.8847	23.0745	23.6438	27.0283	72.8768	86.0035	92.0924	93.832	99.9051	99.6362	100
762g	FR	8.67	9.16	10.25	9.52	8.85	32.35	42.12	43.82	44.86	47.67	46.88	50.6	17.1344	18.1028	20.2569	18.8142	17.4901	63.9328	83.2411	86.6008	88.6561	94.2095	92.6482	100
762j	FR	9.95	10.56	10.74	10.19	10.93	29.97	48.22	52.43	55.3	57.19	58.96	60.91	16.3356	17.3371	17.6326	16.7296	17.9445	49.2037	79.166	86.0778	90.7897	93.8926	96.7986	100
764aa	FR	8.79	9.89	10.25	10.56	14.47	38.33	47.55	52.06	54.87	55.79	58.96	61.1	14.3863	16.1866	16.7758	17.2831	23.6825	62.7332	77.8232	85.2046	89.8036	91.3093	96.4975	100
760b	S	4.03	4.76	4.88	14.22	21.67	24.54	25.21	28.87	31.25	33.14	34.24	33.39	12.0695	14.2558	14.6152	42.5876	64.8997	73.4951	75.5016	86.463	93.5909	99.2513	102.546	100
760l	S	4.2	5.49	5.49	18.13	30.4	36.44	38.27	37.9	39.49	41.2	41.2	41.2	10.1942	13.3252	13.3252	44.0049	73.7864	88.4466	92.8883	91.9903	95.8495	100	100	100
760r	S	6.47	6.96	8.24	16.11	34.67	43.46	47	47.12	48.83	48.89	51.45	50.78	12.7412	13.7062	16.2269	31.7251	68.2749	85.5849	92.5561	92.7924	96.1599	96.2781	101.319	100
760w	S	5.92	6	6	11.35	31.8	42.36	45.41	46.02	47.85	48.59	49.62	50.11	11.814	11.9737	11.9737	22.6502	63.4604	84.534	90.6206	91.838	95.4899	96.9667	99.0222	100
761h	S	1.28	1.4	4.7	9.03	13.67	16.66	17.46	18	19.1	19.1	19.1	19.1	6.70157	7.32984	24.6073	47.2775	71.5707	87.2251	91.4136	94.2408	100	100	100	100
761j	S
762l	S	4.76	3.78	5.25	6.53	17.64	34	35.5	36.62	36.2	37.48	37.78	39.06	12.1864	9.67742	13.4409	16.7179	45.1613	87.0456	90.8858	93.7532	92.6779	95.9549	96.723	100
762m	S	2.93	3.23	2.81	7.57	19.29	24.35	25	26	26	26	26.12	26.31	11.1365	12.2767	10.6803	28.7723	73.3181	92.5504	95.0209	98.8217	98.8217	98.8217	99.2778	100
762t	S	3.72	3.91	3.72	6.59	18.43	30.95	32.96	35.58	38.82	40.65	40.22	39.61	9.39157	9.87124	9.39157	16.6372	46.5287	78.1368	83.2113	89.8258	98.0056	102.626	101.54	100
762x	S	3.48	2.62	3.23	6.78	14.53	33.51	33.88	33.88	33.88	33.88	33.88	33.88	10.2715	7.73318	9.53365	20.0118	42.8867	98.9079	100	100	100	100	100	100
762z	S	4.15	2.62	7.26	9.77	20.39	32.29	35.83	36	36.62	36.74	37.97	38.82	10.6904	6.7491	18.7017	25.1674	52.5245	83.1788	92.2978	92.7357	94.3328	94.6419	97.8104	100
762af	S	3.11	2.93	6.04	16.91	29.6	31.68	31.43	32.29	33.94	34	36.93	36.68	8.47874	7.988	16.4667	46.1014	80.6979	86.3686	85.687	88.0316	92.53	92.6936	100.682	100
763i	S	3.3	2.87	5.07	7.87	13	23.38	27.34	29.11	32.04	31.19	29.91	34.91	9.45288	8.22114	14.5231	22.5437	37.2386	66.9722	78.3157	83.3858	91.7789	89.344	85.6775	100
763k	S	2.99	3.05	1.95	4.7	1.77	17.03	25.45	27.16	32.41	32.29	32.47	34	8.79412	8.97059	5.73529	13.8235	5.20588	50.0882	74.8529	79.8824	95.3235	94.9706	95.5	100
763l	S	2.99	2.32	4.94	9.89	19.41	26.06	27.53	29.85	30.27	29.24	30.46	30.76	9.72042	7.54226	16.0598	32.1521	63.1014	84.7204	89.4993	97.0416	98.407	95.0585	99.0247	100
763m	S	2.32	2.26	1.59	8.42	15.38	18.43	21.42	23.13	23.13	23.13	24.78	24.6	9.43089	9.18699	6.46341	34.2276	62.5203	74.9187	87.0732	94.0244	94.0244	94.0244	100.732	100
763n	S	2.87	3.17	5.68	15.75	18.98	20.45	23.07	25.39	26	24.72	26.89	26.31	10.9084	12.0487	21.5887	59.8632	72.1399	77.7271	87.6853	96.5032	98.8217	93.9567	102.204	100
763v	S	2.2	2.01	4.03	6.1	14.95	23.07	23.8	28.08	27.71	26.92	26.86	29.6	7.43243	6.79054	13.6149	20.6081	50.5068	77.9392	80.4054	94.8649	93.6149	90.9459	90.7432	100
763w	S	2.81	2.93	2.62	5.55	20.87	35.65	37.84	38.7	41.38	42.54	41.81	43.15	6.51217	6.79027	6.07184	12.8621	48.3662	82.6188	87.6941	89.6871	95.898	98.5863	96.8946	100
763y	S	2.75	3.11	3.42	7	15.99	24.66	25.7	27.53	28.99	29.11	28.75	30.34	9.06394	10.2505	11.2722	23.0719	52.7027	81.2788	84.7067	90.7383	95.5504	95.9459	94.7594	100
763ab	S	3.6	3.91	4.21	6.65	26.25	41.2	45.35	46.57	45.17	46.69	47.36	46.94	7.66937	8.32978	8.9689	14.167	55.9225	87.7716	96.6127	99.2118	96.2292	99.4674	100.895	100
763ae	S	3.05	3.05	5.55	5.8	24.41	33.02	36.13	37.35	39.74	37.72	39.43	41.87	7.28445	7.28445	13.2553	13.8524	58.2995	78.8631	86.2909	89.2047	94.9128	90.0884	94.1724	100
764b	S	4.46	6.65	5.92	13.18	27.1	33.02	35.83	36.87	37.17	38.45	38.64	37.84	11.7865	17.574	15.6448	34.8309	71.6173	87.2622	94.6882	97.4366	98.2294	101.612	102.114	100
764h	S	2.5	2.56	3.85	8.18	20.51	26.98	28.87	29.11	29.79	30.21	31.62	32.35	7.72798	7.91345	11.9011	25.2859	63.4003	83.4003	89.2427	89.9845	92.0866	93.3849	97.7434	100
764m	S	3.11	3.11	2.99	7.32	22.58	35.58	38.76	39.92	40.28	39.86	41.26	41.3	7.53027	7.53027	7.23971	17.724	54.6731	86.1501	93.8499	96.6586	97.5303	96.5133	99.9031	100
764t	S	6.53	6.96	6.96	19.41	35.16	40.77	43.4	43.76	45.05	45.17	46.33	46.69	13.9859	14.9068	14.9068	41.5721	75.3052	87.3206	92.9535	93.7246	96.4875	96.7445	99.229	100
764u	S	4.94	4.46	6.71	20.94	31.8	38.58	38.51	39.98	40.71	41.57	42.85	43.52	11.3511	10.2482	15.4182	48.1158	73.0699	88.6489	88.4881	91.8658	93.5432	95.5193	98.4605	100
762ac	S	3.23	3.11	3.97	7.81	7.57	29.24	34.3	35.52	35.71	39.55	39.7	39.67	8.14217	7.83968	10.0076	19.6874	19.0824	73.7081	86.4633	89.5387	90.0176	99.6975	100.076	100
