# Supplementary material for: Adaptation of motor unit contractile properties in rat medial gastrocnemius to treadmill endurance training: Relationship to muscle mitochondrial biogenesis
Source: PLoS One. 2018 Apr 19;13(4):e0195704. doi: 10.1371/journal.pone.0195704 (PMC5908179; doi:10.1371/journal.pone.0195704)
Supplement: S7 File — (XLSX) [file pone.0195704.s008.xlsx]

## Sheet: FF type
	No MU	Type	0.6	Slope
Control
1	740a	FF	28	1.52
2	740c	FF	36.4751	2.61
3	741b	FF
4	741c	FF	28	0.78
5	741d	FF
6	741e	FF	27	1.81
7	741h	FF	35.0209	2.39
8	741j	FF	35.7339	2.18
9	741k	FF	34.2778	1.8
10	741r	FF	34.6275	2.55
11	741v	FF	30.2381	1.68
12	741x	FF	33.8039	2.55
13	741y	FF	27.2067	1.79
14	742c	FF	25.7143	1.26
15	742h	FF	27.7273	1.54
16	742j	FF	26.8852	1.83
17	742m	FF	25.8268	1.27
18	742p	FF	22.2652	1.81
19	742q	FF	23.9412	1.7
20	742s	FF
21	742u	FF	21.2785	2.19
22	743a	FF		1.6
23	743e	FF
24	743g	FF	19.5946	2.22
25	743i	FF	23.913	2.07
26	780a	FF	20	1.36
27	780c	FF
28	780d	FF	16.3291	1.58
29	780g	FF	44.7393	2.11
30	780k	FF	29	1.44
31	780l	FF	25.0958	2.61
32	780r	FF	22.3423	2.22
33	780s	FF
34	780t	FF	32.8155	2.06
35	780x	FF
36	780y	FF	34.5342	1.61
37	781d	FF	27.9558	1.81
38	781e	FF	18.797	2.66
39	781f	FF	31.5873	1.89
40	781h	FF		2.44
41	781k	FF	19.9457	1.84
42	781l	FF	20.1449	2.07
43	781n	FF	37.2414	2.03
44	781q	FF	25.9694	1.96
45	780f	FF	23.2584	0.89
46	780q	FF
2 weeks
1	753a	FF
2	753c	FF	25.8667	1.5
3	753f	FF	30.6693	2.54
4	754c	FF	22.4064	1.87
5	754d	FF	32.2414	2.32
6	754j	FF	45.4795	2.19
7	754k	FF	58.4186	2.15
8	756b	FF	32.217	2.12
9	756c	FF	37.9245	2.12
10	756h	FF	24.4361	1.33
11	756j	FF	34.2781	1.87
12	756n	FF	22.2222	1.26
13	756o	FF	24.6154	1.17
14	756p	FF	38.7755	1.96
15	756w	FF	28.9796	0.98
16	757b	FF
17	757d	FF	24.433	0.97
18	757j	FF	22.7879	1.65
19	757p	FF	30.1531	1.96
20	757s	FF	32.5989	1.77
21	757u	FF
22	757ae	FF	23.7872	2.35
23	757af	FF
24	757ag	FF	38.2317	3.28
25	766b	FF	33.4254	1.81
26	766c	FF	28.7931	1.16
27	766d	FF	21.3571	1.4
28	766f	FF	23.4266	1.43
29	766h	FF	40.7339	1.09
30	766k	FF	23.8017	1.21
31	766l	FF	33.9535	2.15
32	766n	FF	35.8824	2.04
33	766t	FF	37.3276	2.32
34	766v	FF	33.2911	2.37
35	766w	FF	30.7143	1.96
36	766ae	FF	22.968	2.19
37	766ah	FF	28.3495	2.06
38	768a	FF
39	768b	FF
40	768e	FF	18	2.16
41	768g	FF
42	768l	FF	18	1.72
43	768n	FF
44	768p	FF	19.6053	1.52
45	768q	FF	31.7808	2.19
46	768r	FF	20.8065	1.86
4 weeks
1	744b	FF	20.4651	1.72
2	744c	FF	32.2917	1.92
3	744j	FF	26.3953	1.72
4	744k	FF	36.5106	2.35
5	744n	FF	28.777	1.39
6	744o	FF	32.1875	2.24
7	744r	FF	21.0106	1.88
8	744s	FF	31.8408	2.01
9	744w	FF	46.8966	2.03
10	744aa	FF	31.3143	1.75
11	745b	FF	18	5.94
12	745c	FF	15	1.24
13	745f	FF	19.0361	1.66
14	745g	FF	26.2121	1.98
15	745i	FF	21.1413	1.84
16	745j	FF
17	745k	FF	15.7292	1.92
18	745m	FF	28.3117	1.54
19	745n	FF
20	745o	FF	23.2127	2.21
21	745q	FF
22	745r	FF	34.4792	1.92
23	747a	FF	31.0435	2.3
24	747d	FF	22.488	2.09
25	747f	FF	23.4737	1.9
26	747i	FF	22.8272	1.91
27	747k	FF	20.5389	1.67
28	748e	FF	21.8868	2.12
29	748f	FF
30	748k	FF
31	748l	FF	21.8905	2.01
32	748s		28.1395	1.72
33	749c	FF	29.9286	1.4
34	749i	FF
35	749k	FF	45.9245	2.65
36	749l	FF	33.5338	1.33
37	749n	FF	49.9231	2.6
38	749o	FF	59.0637	2.67
39	771a	FF	34.5045	2.22
40	771j	FF	35.5556	2.79
41	771k	FF	34.2034	2.95
42	771o	FF	37.9677	3.1
8 weeks
1	760i	FF	31.7273	2.2
2	760j	FF	24.2381	2.1
3	760m	FF	24.2544	2.28
4	760p	FF	33.937	2.54
5	760y	FF	26.2947	4.75
6	760z	FF	27.6	2
7	761f	FF	36.3707	2.59
8	762a	FF	22.9379	1.77
9	762c	FF
10	762d	FF
11	762e	FF	21.1728	1.62
12	762f	FF
13	762h	FF
14	762i	FF
15	762q	FF	54.2017	1.19
16	762r	FF
17	762s	FF	35.9657	2.33
18	762w	FF	38.6139	2.02
19	762aa	FF	27.2195	2.05
20	763b	FF	23.4842	2.21
21	763d	FF	20.9091	1.65
22	763e	FF	36.2191	2.83
23	763g	FF	19.1096	1.46
24	763j	FF	39.5359	2.37
25	763o	FF	24.9333	1.5
26	763u	FF	22.2892	1.66
27	763ad	FF	18.8462	1.04
28	764a	FF	21.7763	1.52
29	764c	FF	30.1031	1.94
30	764i	FF	32.8141	1.99
31	764j	FF	28.1863	2.04
32	764r	FF	26.9536	1.51
33	762n	FF	34.7619	2.31

## Sheet: FR type
	No MU	Type	0.6	Slope
Control
1	742r	FR	30.0948	2.11
2	740b	FR	26.7667	3
3	741a	FR	26.4524	3.89
4	741f	FR	32.9555	2.47
5	741g	FR	33.8079	3.02
6	741i	FR	26.168	3.81
7	741l	FR	26.5625	2.24
8	741o	FR	30.0995	2.01
9	741p	FR	33.0568	2.29
10	741s	FR	33.0357	2.24
11	741t	FR	30.3141	1.91
12	741u	FR	23.4752	2.82
13	741z	FR	34.2756	2.83
14	742a	FR	26.5094	2.12
15	742f	FR	34.6121	2.32
16	742i	FR	26.0278	3.6
17	742k	FR	35.9929	2.82
18	742l	FR	22.1028	2.14
19	742n	FR	28.3399	2.53
20	742t	FR	24.6041	3.41
21	742v	FR	28.9385	3.58
22	742w	FR	37.0922	1.41
23	743b	FR	26.6485	3.67
24	743c	FR	29.3846	2.6
25	743f	FR	24.4909	3.83
26	743k	FR	18.4337	1.66
27	780b	FR	26.9873	3.95
28	780h	FR	37.4691	1.62
29	780i	FR	34.188	2.34
30	780n	FR	28.3442	3.08
31	780o	FR	26.7014	2.88
32	780u	FR	34.7718	2.41
33	780w	FR	28.4566	3.11
34	780z	FR	21.175	2.37
35	781b	FR
36	781c	FR	28.0303	3.96
37	781g	FR	35.6466	2.32
38	781i	FR	33.4746	2.36
39	781m	FR	28.7789	3.03
2 weeks
1	753b	FR	36.7582	3.64
2	753d	FR	30.5833	2.4
3	754a	FR	29.4531	2.56
4	754b	FR	37.5424	2.36
5	754e	FR	32.2414	2.32
6	754g	FR	18.8172	1.86
7	754h	FR	32.6908	2.49
8	754l	FR	33.129	3.1
9	754m	FR	36.388	2.99
10	756a	FR	34.878	2.05
11	756d	FR	42.3176	2.33
12	756e	FR	35.9752	3.23
13	756f	FR	42.6293	2.32
14	756k	FR	38.7055	3.09
15	756q	FR	37.0783	3.32
16	756r	FR	31.098	2.55
17	756u	FR	41.9512	2.05
18	756v	FR	40.7907	2.15
19	756x	FR	35.7333	3.75
20	756y	FR	31.0656	2.44
21	757a	FR	26.0804	3.98
22	757c	FR	31.1163	2.15
23	757e	FR	43.6126	1.91
24	757f	FR	35.7143	2.73
25	757g	FR	35.1562	3.2
26	757i	FR	33.7363	1.82
27	757l	FR	37.7907	2.58
28	757m	FR	35.8716	3.27
29	757n	FR	38.5494	3.24
30	757o	FR	27.0085	2.34
31	757q	FR	32.5561	2.23
32	757r	FR	32.8629	2.48
33	757t	FR	37.6488	3.36
34	757v	FR	48.1852	2.7
35	757x	FR	30.2538	1.97
36	757y	FR	42.8512	2.42
37	757aa	FR	42.514	1.79
38	757ab	FR	40.628	2.07
39	757ac	FR	35.5486	3.19
40	766a	FR	35.2402	2.29
41	766e	FR	38.5498	3.31
42	766g	FR	35	2.22
43	766i	FR	36.4984	3.17
44	766j	FR	38.7365	2.77
45	766m	FR	30.8718	1.95
46	766o	FR	34.4361	2.66
47	766p	FR	36.5637	2.59
48	766q	FR	38.5131	3.43
49	766u	FR	37.4908	2.71
50	766y	FR	36.6557	3.05
51	766z	FR	39.3155	3.36
52	766aa	FR	40.5932	2.36
53	766ab	FR	35.2613	2.87
54	766af	FR	35.1407	3.91
55	766ag	FR	39.1845	4.66
56	768d	FR	26.5614	2.85
57	768f	FR	23.8272	2.43
58	768h	FR	32.87	2.23
59	768k	FR	37.7259	3.21
60	768m	FR	29.4581	2.03
61	768o	FR	37.2263	2.74
62	768s	FR	29.9631	2.71
63	768t	FR	39.6	3
64	768u	FR	29.8953	1.91
65	768x	FR	37.4648	2.13
66	753e	FR	29.0186	3.77
4 weeks
1	771h	FR	41.5789	2.28
2	744a	FR	40.0493	2.03
3	744d	FR	31.9753	2.43
4	744e	FR	38.9	3
5	744g	FR	31.6387	2.38
6	744h	FR	33.5776	2.32
7	744i	FR	35.9547	3.09
8	744q	FR	36.6851	3.62
9	744x	FR	36.7372	3.31
10	744y	FR	27.9265	3.81
11	744z	FR	38.4177	3.16
12	744ab	FR	35.9697	3.3
13	745a	FR	17.2289	3.32
14	745d	FR	36.1184	1.52
15	745e	FR	24.9434	2.65
16	745h	FR	30.5687	2.11
17	745l	FR	31	2.5
18	745t	FR	27.6619	2.78
19	745u	FR	26.7524	3.11
20	747b	FR	26.2021	2.87
21	747c	FR	34.678	2.95
22	747e	FR	29.4318	2.64
23	747g	FR	34.8708	2.71
24	747h	FR	38.2099	3.24
25	747l	FR	35.2564	2.34
26	748a	FR	37.7736	2.65
27	748b	FR	37.8886	3.41
28	748c	FR	42.2967	2.09
29	748d	FR	37.1636	2.75
30	748g	FR	36.7077	3.25
31	748i	FR	33.6842	3.42
32	748n	FR	36.4773	3.52
33	748o	FR	34.223	2.96
34	748p	FR	36.2545	2.75
35	748u	FR	20.0625	1.6
36	748w	FR	31.6766	1.67
37	749a	FR	39.3657	2.68
38	749b	FR	37.8526	3.12
39	749d	FR	33.3577	2.74
40	749f	FR	35.265	2.83
41	749h	FR	37.0684	3.07
42	749j	FR	37.5385	3.25
43	771b	FR	43.9744	1.56
44	771c	FR	40.9615	3.12
45	771d	FR	49.009	2.22
46	771e	FR	40.9174	2.18
47	771f	FR	47.6151	2.39
48	771g	FR	44.5779	3.08
49	771i	FR	40.3125	1.92
50	771l	FR	38.3711	4.85
51	771m	FR	37.197	3.96
8 weeks
1	760h	FR	33.7281	2.28
2	762y	FR	37.6448	2.59
3	760a	FR	37.377	2.44
4	760c	FR	38.292	3.63
5	760d	FR	32.3043	2.3
6	760e	FR	26.9231	2.73
7	760f	FR	32.5676	2.22
8	760g	FR	29.9475	3.81
9	760k	FR	34.4482	2.99
10	760n	FR	36.1146	3.14
11	760o	FR	31.63	2.27
12	760q	FR	32.9104	2.68
13	760s	FR	36.9091	2.75
14	760t	FR	37.953	2.98
15	760u	FR	36.5789	3.8
16	761a	FR	37.6152	3.69
17	761b	FR	40.6322	1.74
18	761d	FR	41.0185	2.16
19	761e	FR	37.6862	3.76
20	761g	FR	37.8295	3.87
21	761i	FR	35.7955	2.64
22	761k	FR	38.8571	3.85
23	762b	FR	41.893	2.43
24	762k	FR	42.0325	2.46
25	762o	FR	38.1534	3.52
26	762p	FR	47.6522	3.45
27	762u	FR	36.0827	4.11
28	762v	FR	43.9764	2.54
29	762ab	FR	37.7955	4.4
30	762ad	FR	44.6689	3.02
31	762ae	FR	46.0502	3.19
32	763a	FR	44.529	2.76
33	763c	FR	40.4663	1.93
34	763f	FR	46.6006	3.53
35	763h	FR	39.9706	3.4
36	763p	FR	42.451	2.04
37	763q	FR	45.0196	2.55
38	763r	FR	39.0491	3.26
39	763s	FR	43.9464	2.61
40	763t	FR	28.9306	3.46
41	763x	FR	45.4515	2.99
42	763z	FR	47.0909	3.3
43	763aa	FR	50.5473	2.01
44	763ac	FR	42.0087	2.29
45	764d	FR	44.4151	2.65
46	764f	FR	42.8854	2.53
47	764g	FR	28.6134	2.38
48	764k	FR	34.1844	2.82
49	764l	FR	35	2.78
50	764ł	FR	41.7982	2.28
51	764n	FR	39.0909	3.08
52	764o	FR	35.4582	2.51
53	764p	FR	36.9444	2.88
54	764w	FR	36.9667	3
55	764x	FR	44.5455	2.97
56	764y	FR	34.3846	2.6
57	764z	FR	39.12	3.75
58	764ab	FR	36.6185	3.46
59	764ad	FR	38.9086	3.39
60	760v	FR	27.1269	4.49
61	762g	FR	29.1595	4.64
62	762j	FR	33.6	3
63	764aa	FR	29.3077	3.9

## Sheet: S type
	No MU	Type	0.6	Slope
Control
1	740d	S	17.3657	7.82
2	741m	S	17.1921	8.12
3	741n	S
4	741q	S	19.426	6.62
5	741w	S	15.6276	4.78
6	742b	S	17.2436	3.12
7	742d	S	17.2407	4.82
8	742g	S
9	742o	S	19.2661	6.54
10	743d	S	17.4133	7.5
11	780e	S	20.0595	1.68
12	780j	S	19.8326	4.78
13	780m	S	18.8288	4.44
14	780p	S	19.1049	6.48
15	781a	S	21.9305	2.59
16	781j	S	17.9916	4.78
17	781o	S	24.0665	3.91
18	781p	S	18.6649	7.64
2 weeks
1	754n	S
2	754o	S	26.044	0.91
3	756g	S	24.5867	3.75
4	756i	S	18.2362	6.86
5	756l	S	20.848	3.42
6	756m	S	26.2269	4.32
7	756s	S	19.1196	6.02
8	756t	S	18.3912	6.34
9	757h	S	18.8205	7.8
10	757k	S	31.1628	1.72
11	757w	S	22.7797	2.95
12	757z	S	14.0548	10.58
13	757ad	S	17.7551	3.92
14	766r	S	18.0903	5.76
15	766s	S	17.584	7.74
16	766x	S	14.5946	6.66
17	766ac	S	16.164	3.78
18	766ad	S	15.1923	4.16
19	768c	S	28.9	1
20	768i	S	19.6304	5.14
21	768j	S	20.3125	2.56
22	768v	S	35.0538	1.86
23	768w	S
4 weeks
1	744f	S	14.0584	9.24
2	744l	S	13.73	8.74
3	744m	S	17.883	7.18
4	744p	S	19.7017	7.04
5	744u	S	17.5481	6.24
6	745p	S	20.8664	2.77
7	745s	S	19.212	7.36
8	747j	S	14.1648	9.1
9	747m	S	22.1983	2.32
10	748h	S	14.8418	6.32
11	748j	S	14.9584	7.22
12	748m	S	17.6638	9.16
13	748q	S	16.5385	7.54
14	748r	S	14.5662	8.76
15	748t	S	16.8374	8.98
16	748v	S	16.4563	8.24
17	749e	S	18.8659	8.2
18	749g	S	18.319	4.64
19	749m	S	18.4211	7.22
20	771n	S	35.122	3.69
21	771p	S	27.3318	4.31
8 weeks
1	760b	S	18.9013	4.46
2	760l	S	17.6846	5.96
3	760r	S	18.8661	7.32
4	760w	S	19.5711	8.16
5	761h	S	17.6132	4.86
6	761j	S
7	762l	S	23.5407	4.18
8	762m	S	18.5056	8.9
9	762t	S	24.2722	3.16
10	762x	S	23.0536	5.6
11	762z	S	22.443	3.07
12	762af	S	17.0087	6.92
13	763i	S	27.651	2.98
14	763k	S
15	763l	S	19.4984	6.18
16	763m	S	19.5583	5.66
17	763n	S	15.041	2.44
18	763v	S	23.4672	2.74
19	763w	S	23.3918	3.42
20	763y	S	22.5524	2.86
21	763ab	S	21.2853	3.19
22	763ae	S	20.8252	2.06
23	764b	S	18.4239	7.36
24	764h	S	19.5538	7.62
25	764m	S	21.6825	3.15
26	764t	S	17.73	6.74
27	764u	S	17.38	5
28	762ac	S	27.4908	5.46
