# Supplementary material for: Adaptation of motor unit contractile properties in rat medial gastrocnemius to treadmill endurance training: Relationship to muscle mitochondrial biogenesis
Source: PLoS One. 2018 Apr 19;13(4):e0195704. doi: 10.1371/journal.pone.0195704 (PMC5908179; doi:10.1371/journal.pone.0195704)
Supplement: S8 File — (XLSX) [file pone.0195704.s009.xlsx]

## Sheet: FF type
control	max	Hz	relative force
740a	8741.99	30	79.3161
740c	3438.55	40	66.0132
741b	7867.39	30	71.7153
741c	7314.99	30	68.635
741d	7444.44	30	72.0607
741e	7225.51	30	78.5516
741h	4939.14	40	67.8079
741j	4418.14	50	80.1538
741k	5356.75	40	66.7248
741r	4966.79	40	68.6479
741v	6147.29	40	68.3307
741x	3795.58	40	76.0895
741y	5516.27	40	75.2645
742c	5355.57	40	74.9069
742h	5642.71	40
742j	5759.24	30	62.9547
742m	3945.54	30	63.7523
742p	6612.27	30	67.6902
742q	7956.57	30	66.2986
742s	8096.81	20	60.785
742u	6465.67	30	67.6934
743a	11896.6	15	66.4781
743e	5437.36	20	73.6342
743g	5542.53	30	75.8657
743i	4986.88	30	69.5135
780a	11859.9	20	68.8681
780c	8275.09	20	63.6824
780d	2426.46	50	71.0819
780g	7621.17	20	62.4756
780k	5666.47	20	56.4563
780l	6798.87	30	73.2749
780r	5220.9	30	75.8037
780s	7476.56	20	65.6369
780t	3373.63	40	73.4139
780x	7740.41	20	68.3296
780y	3517.66	50	77.8225
781d	5138.38	40	46.526
781e	9235.21	30	79.6435
781f	3256.93	50	88.1577
781h	9893.62	20	75.4565
781k	7545.98	30	72.2288
781l	9104.92	30	75.8441
781n	5427.54	50	77.1878
781q	8113.62	30	65.3601
780f	8810.57	15	52.7195
780q	7014.61	20	61.4283
2 weeks
	max	Hz	relative force
753a	6332.19	40	89.1873
753c	5122.77	30	61.1173
753f	4529.36	40	81.109
754c	7493.67	40	83.6108
754d	5962.77	40	72.5179
754j	4272.68	50	66.3458
754k	3141.76	75	82.2524
756b	5264.08	40	69.5597
756c	3173.95	50	80.6912
756h	5720.73	40	76.208
756j	5556.59	40	70.7168
756n	4359.91	30	62.9895
756o	2526.56	40	56.9316
756p	3591.05	60	88.9301
756w	4741.81	40	80.365
757b
757d	6457.41	30	60.5747
757j	6488.72	30	67.5639
757p	5145.59	40	78.6431
757s	6051.33	50	83.5518
757u	8277.16	30	74.9552
757ae	3906.29	30	63.8934
757af
757ag	2585.71	40	65.2935
766b	2610.91	40	67.126
766c	3359.27	40	72.3804
766d	6118.47	40	74.9785
766f	5848.23	30	61.0968
766h	1919.78	50	66.6928
766k	2818.06	30	63.3572
766l	2434.68	50	82.3489
766n	1850.85	50	80.4829
766t	3806.55	40	66.1554
766v	4210	40	68.6348
766w	3543.03	40	78.1959
766ae	5316.22	30	70.2182
766ah	4162.52	40	74.4567
768a	9918.24	20	63.8972
768b	7841.11	15	71.1252
768e	5471.24	30	83.8612
768g	6017.18	15	70.4934
768l	5144.71	20	60.8706
768n
768p	5766.69	30	78.7441
768q	2611.74	40	77.5724
768r	5814.8	30	77.1238
4 weeks
	max	Hz	relative force
744b	10982.1	30	70.6016
744c	3295.24	40	74.7064
744j	6475.75	30	64.014
744k	6115.17	40	72.4364
744n	5984.91	30	57.1612
744o	5458.42	40	77.5313
744r	8830.86	30	72.6133
744s	4573.6	40	71.8993
744w	4239.58	50	63.4864
744aa	6945.02	40	69.5043
745b	9695.48	20	83.4917
745c	10034.5	20	73.5565
745f	6006.35	20	60.2481
745g	8234.41	30	62.1893
745i	8888.19	30	74.2932
745j	6495.98	20	67.1956
745k	7696.45	20	65.6964
745m	7743.91	40	83.3928
745n	7899.46	30	76.621
745o	7049.86	30	75.0609
745q	4744.19
745r	4665.63	40	68.1751
747a	3393.89	40	77.4541
747d	7954.25	30	73.0494
747f	4871.83	30	71.2464
747i	6015.7	30	68.8014
747k	5409.89	30	71.0959
748e	6724.19	30	71.8801
748f	8940.47	20	67.5252
748k	4745.14	20	72.9444
748l	4747.23	30	72.8136
748s	4314.2	40
749c	3596.97	40	73.2824
749i	10284.3	30	73.8908
749k	4670.68	50	70.8393
749l	5357.18	40	68.3749
749n	4312.44	50	57.8398
749o	3426.38	60	59.4671
771a	1159	50	82.8947
771j	3561.28	50	81.4484
771k	3064.54	40	91.75
771o	2934.46	50	75.0303
8 weeks
	max	Hz	relative force
760i	4332.75	40	76.9309
760j	3428.28	30	63.9199
760m	4504.49	30	65.4343
760p	2086.87	50	86.8868
760y	2408.5	30	72.2615
760z	3369.28	30	64.3456
761f	3964.2	50	84.6986
762a	3971.83	40	79.6141
762c	5982.77	30	79.3031
762d	6318.82	30	75.1553
762e	4009.92	30	71.7485
762f	6889.19	30	73.7864
762h	6119.09	30	63.8734
762i	7202.46	30	72.3831
762q	2545.15	60	66.261
762r	6554.9	30	69.7112
762s	5131.31	40	67.9055
762w	4459.63	60	91.7031
762aa	3015.48	40	87.6018
763b	6865.49	30	70.5914
763d	7706.61	30	69.7393
763e	4731.1	50	84.1231
763g	7637.73	30	70.3205
763j	3267.1	40	60.8059
763o	6268.15	30	63.172
763u	5786.14	40	82.6885
763ad	6307.38	30	77.9495
764a	9410.83	30	66.0479
764c	5588.26	40	75.6829
764i	4953.08	40	74.21
764j	7703.72	30	59.8028
764r	4578.04	30	63.6632
762n	4556.33	40	72.1137

## Sheet: FR type
control	max	Hz	relative force
742r	2091.97	50	91.8304
740b	2532.35	40	84.2741
741a	2376.74	40	90.6171
741f	4647.75	40	82.0916
741g	2192.3	50	93.465
741i	1539.72	40	88.1174
741l	4449.86	40	87.2332
741o	2460.51	40	81.8484
741p	3047.31	40	75.5258
741s	1632.09	40	80.8187
741t	1212.12	40	86.0429
741u	1306.17	40	90.7716
741z	1611.72	50	95.8624
742a	3254.07	40	75.2961
742f	1922.27	40	71.9909
742i	1372.11	30	80.2819
742k	2382.69	40	74.957
742l	4247.87	30	79.1993
742n	2906.39	40	88.6281
742t	2130.99	40	89.6401
742v	1399.52	40	95.7546
742w	1108.36	30	62.7493
743b	2493.03	30	72.284
743c	3528.18	40	85.6745
743f	2827.55	30	83.5802
743k	4277.25	30	81.3344
780b	1440.6	30	71.9411
780h	976.61	50	76.5874
780i	1380.43	50	87.0235
780n	1321.85	40	76.2564
780o	3879.14	40	83.436
780u	841.11	50	82.3404
780w	1128.57	40	79.0572
780z	2721.34	40	80.0571
781b	288.04	60	83.4286
781c	1628.98	30
781g	1757.32	50	82.9036
781i	3036.29	50	88.6531
781m	1158.78	40	80.156
2 weeks
	max	Hz	relative force
753b	1354.58	60	90.3595
753d	2907.73	40	82.6426
754a	3648.41	50	88.0724
754b	2261.34	50	82.7325
754e	2796.15	50	83.1159
754g	5898.77	30	84.0784
754h	2647.91	50	90.4352
754l	1528.21	40	81.564
754m	2456.87	50	82.3079
756a	1698.87	40	70.5958
756d	1388.23	50	77.9463
756e	1191.97	40	72.9927
756f	1607.06	60	84.9081
756k
756q	1356.15	50	82.5378
756r	2703.87	50	84.3412
756u	1729.69	60	85.4434
756v	2320.82	60	92.2618
756x	1045.87	50	85.3208
756y	1232.59	60	91.0357
757a	2182.04	30	74.7603
757c	2335.33	40	79.129
757e	2660.54	60	85.1985
757f	1799.86	60	88.8923
757g
757i	1449.95	60	85.285
757l	1614.37	50	80.0665
757m	1914.55	50	83.9509
757n	1429.15	50	82.9466
757o	2876.81	40	79.3832
757q	3822.98	50	86.4772
757r	2915.23	40	77.7435
757t	1260.71	60	85.8905
757v	2127.56	60	82.3814
757x	3553.95	40	79.1727
757y	2203.92	60	87.2655
757aa	3202.36	50	73.1928
757ab	2884.12	50	79.4018
757ac	1286.09	40	74.1698
766a	1714.8	60	87.427
766e	558.9	40	64.7969
766g	1241.37	40	65.8641
766i	772.81	50	79.8023
766j	620.1	50	83.228
766m	4194.07	50
766o	1602.89	50	84.6041
766p	2192.03	50	81.9007
766q	1226.96	60	90.2302
766u	1830.35	50	82.6134
766y	667.65	60	93.0542
766z	843.04	50	78.792
766aa	754.2	50	83.5262
766ab	2025.02	50	85.9947
766af
766ag
768d	2512.19	40	84.9028
768f	3830.36	30	73.6522
768h	1972.26	40	75.8786
768k	1019.87	40	67.3308
768m	4723.62	50	88.1185
768o	1736.42	50	85.4195
768s	2192.22	40	83.2436
768t	1292.71	50	82.234
768u	3886.88	40	76.1566
768x	2933.67	50	78.8907
753e	1297.74	30	63.6586
4 weeks
	max	Hz	relative force
771h	2034.57	50	79.1571
744a	1599.24	50	85.5264
744d	1308.21	40	82.0179
744e	1729.34	50	89.5381
744g	3432.9	40	77.3697
744h	2672.22	50	88.2677
744i	1710.22	40	72.85
744q	2032.42	50	84.0975
744x	1696.9	50	85.396
744y	1087.36	50	95.3289
744z	1787.29	50	82.3902
744ab	1334.7	50	85.3453
745a	3379	20	70.1773
745d	1894.83	40	66.2597
745e	4203.02	40	83.2112
745h	2576.18	50	93.0275
745l	1428.39	50	90.8502
745t	3130.65	40	84.3867
745u	4491.5	40	86.0405
747b	2893.42	40	84.2301
747c	2095.79	50	97.5639
747e	2875.16	50	87.1759
747g	3073.85	50	86.8993
747h	1502.6	50	81.0247
747l	2631.55	50	85.1066
748a	2666.59	50	84.0726
748b	1028.18	50	94.3168
748c	1494.83	60	82.5413
748d	2004.22	50	84.2628
748g	1203.31	50	80.8535
748i	1503.8	30	63.0778
748n	1077.77	60	89.7436
748o	1235.26	50	89.1781
748p
748u	4057.08	40	86.7979
748w	4131.98	50	79.6477
749a	2413.73	60	91.4082
749b	1944.44	50	81.7652
749d	2730.31	50	87.7917
749f	3241.56	50	84.8356
749h	2186.53	50	85.2255
749j	1729.9	50	84.2085
771b	1048.6	50	69.626
771c	511.45	40	62.8731
771d	1912.48	60	80.5744
771e	633.78	40	63.1622
771f	896.62	60	82.4615
771g	459.27	50	76.6784
771i	2140.58	60	86.8597
771l	497.38	50	76.9972
771m	742.65	50	83.3605
8 weeks
	max	Hz	relative force
760h	2838.7	60	89.9437
762y	5061.24	60	94.2951
760a	2935.79	50	80.2485
760c	1867.96	50	81.2805
760d
760e	2247.87	40	77.8389
760f	1551.04	40	76.4744
760g	1363.76	40	83.0651
760k	2707.27	60	91.7616
760n	1796.5	50	85.4689
760o	2263.08	60	94.3801
760q	3273.27	60	91.5456
760s	1234.33	50	85.2658
760t	2056.48	50	81.1549
760u	1619.07	50	86.9867
761a	1517.09	40	68.8263
761b	1636.62	60	86.7285
761d	1829.77	50	79.5529
761e	2126.73	50	82.9909
761g	1590.41	50	78.9791
761i	887.09	50	81.8729
761k	2553.36	40	64.4495
762b	1124	50	79.6547
762k	2313	50	79.5922
762o	2023.66	50	81.9911
762p	1978.84	60	84.555
762u	1453.16	40	76.1364
762v	5308.98	60
762ab
762ad	1830.83	60	85.4062
762ae	1884.24	60	82.9593
763a	1700.42	50	86.3284
763c	1259.57	50	78.3522
763f	1372.17	60	84.3029
763h
763p	2659.81	60	86.052
763q	1174.81	60	85.0957
763r	1675.35	50	80.514
763s	2356.76	60	83.5491
763t	2794.99	50	85.2077
763x	1795.1	60	85.8011
763z	1771.64	50	82.3078
763aa	1278.63	60	79.854
763ac	1091.47	50	77.9831
764d	2190.48	60	86.1357
764f	2198.43	60	86.7169
764g	4999.33	50	87.5561
764k	2735.83	40	76.3865
764l	3831.35	50	85.3618
764ł	4305.95	50	78.734
764n	2418.81	50	86.8113
764o	7173.6	50	84.7205
764p	2345.15	50	83.6105
764w	3013.58	50	83.7081
764x	3044.53	60	87.0972
764y	3829.48	40	74.5845
764z	1401.45	50	81.6428
764ab	2476.47	60	89.8247
764ad	2074.56	50	86.2064
760v	1662.69	30	72.8768
762g	1043.92	40	83.2411
762j	953.97	30	51.0388
764aa	1259.77	30	62.7332

## Sheet: S type
Control	max	Hz	relative force
740d	1598.55	20	79.5242
741m
741n
741q	703.37	20	72.4673
741w	1662.02	20	83.3011
742b	1580.43	15	53.3255
742d	1774.38	20	77.4011
742g
742o	1502.99	30	91.1413
743d	1211.4	20	81.8115
780e	1149.71	20	59.9309
780j	738.16	30	81.453
780m	1191.98	20	69.8635
780p	2449.08	20	66.3653
781a	1130.45	30	84.7155
781j	1411.02	20	69.6373
781o	1067.98	30	90.2081
781p	1604.7	20	77.4757
2 weeks	max	Hz	relative force
754n
754o
756g	1749.55	30	82.0362
756i	2179.06	20	72.0735
756l	1380.94	30	93.886
756m	1018.32	30	81.1103
756s
756t	1379.27	20	72.5309
757h	1387.38	30	95.3979
757k	626.48	30	57.9895
757w	1103.47	30	81.267
757z	1147.48	15	68.2432
757ad	1172.77	15	49.2171
766r	844.7	20	70.9759
766s	881.43	20	81.1881
766x	594.45	20	86.0186
766ac	963.14	20	74.5165
766ad	1350.17	20	80.5661
768c	405.9	20	51.1064
768i	888.71	20	62.5801
768j	778.37	20	59.9874
768v
768w	727.07	20
4 weeks	max	Hz	relative force
744f	633.28	20	82.1754
744l	1540.61	15	74.373
744m	2084.53	20	75.3994
744p	852.73	20	62.9991
744u	1673.25	20	75.3213
745p
745s	858.98	20	65.1982
747j	1603.72	20	86.5964
747m	976.9	30	78.1003
748h	979.24	20	77.5085
748j
748m
748q	1131.84	20	86.8203
748r	659.28	15	58.7207
748t	909.8	20
748v	960.95	20	88.9033
749e	1668.39	20	71.6322
749g	1659.69	20	67.7736
749m	1563.08	20	71.383
771n
771p	935.47	30	72.8909
8 weeks	max	Hz	relative force
760b	857.2	20	64.8997
760l	1278.19	20	74.5646
760r	1695.85	20	68.2749
760w	1460.82	20	65.3793
761h	626.27	20	77.4943
761j
762l
762m
762t	1031.64	30	78.1368
762x	1038.89	30
762z	972.68	20	52.5245
762af	935.97	20	90.9929
763i	812.23	30	66.6097
763k	615.91	40	68.0118
763l	988.24	30	84.7204
763m	707.19	20	63.252
763n	973.45	20	76.5488
763v	758.07	30	77.9392
763w	1333.41	30	82.0394
763y	863.77	30	82.8939
763ab	1628.63	30	87.7716
763ae	967.86	20	58.2995
764b	1577.86	20	79.7059
764h	898.5	30	89.3082
764m	1163.43	30	81.5307
764t	1771.53	20	75.8903
764u	1656.28	20	73.0699
762ac	1125.62	30	73.7081
