# Supplementary material for: Adaptation of motor unit contractile properties in rat medial gastrocnemius to treadmill endurance training: Relationship to muscle mitochondrial biogenesis
Source: PLoS One. 2018 Apr 19;13(4):e0195704. doi: 10.1371/journal.pone.0195704 (PMC5908179; doi:10.1371/journal.pone.0195704)
Supplement: S9 File — (XLSX) [file pone.0195704.s010.xlsx]

## Sheet: Arkusz1
MGF	Trening	Myh7/Hprt	Pvalb/Hprt	Atp2a2/Hprt	Mfn1 /Hprt	Mfn2 /Hprt	Opa1/Hprt
KON 1	control	9.62896	271.944		1.26876	0.00657303	0.725729
KON 2	control		132.08	0.0534095	0.643471	0.00306373	0.495313
KON 3	control	3.7123		0.082699	1.38158	0.00945659	0.663358
KON 4	control	0.000760454	303.894	0.0641112	1.30162		0.690351
KON 5	control	0.00717723	269.265	0.00763698	0.590575	0.00453698	0.49223
KON 6	control	9.17313			0.00806641
KON 7	control	0.178528	142.207	0.00402998	0.485237	0.00420378	0.377396
KON 8	control	0.110537	271.191	0.0312319	1.09312	0.00997507	0.511189
KON 9	control	0.00473678	95.1749	0.000964549	0.188822	0.0011843	0.362789
KON 10	control	0.00283087	55.9009	0.000237349	0.00258079	0.000503059	0.161574
KON 11	control	0.00332618	97.519	0.00172549	0.176611	0.00142506	0.21924
KON 12	control	0.000315547	278.674	0.0942142	1.41943		0.598101
KON 13	control		40.5735		1.10522	0.0102738	0.769232
KON 14	control		165.431		1.20242	0.0132069	0.741585
2TRE 1	2 weeks	1.95424	239.877	0.109421	0.959228	0.00979579	0.398172
2TRE 2	2 weeks	0.00326991	213.169	0.00540927	0.721307	0.0043651	0.40658
2TRE 3	2 weeks	0.000129758	95.7568	0.000542677	0.0872417	0.000776012	0.359709
2TRE 4	2 weeks		69.1387	0.0175052	0.432427	0.0018948	0.543617
2TRE 5	2 weeks	0.00183136	163.058	0.00399691	0.60758	0.00318447	0.371966
2TRE 6	2 weeks				1.56354	0.00792086
2TRE 7	2 weeks	0.136078	266.29	0.0156701	0.920901	0.00693554	0.442274
2TRE 8	2 weeks	0.00293302	181.164	0.00473622	0.58236	0.00235004	0.382349
2TRE 9	2 weeks	0.000560763	120.32	0.0017611	0.132963	0.00133548	0.254563
2TRE 10	2 weeks		58.4391
2TRE 11	2 weeks	0.500692	290.63	0.0323287	0.966761	0.00465427	0.532949
2TRE 12	2 weeks	0.001951	200.564	0.00647078	0.491291	0.00254093	0.432503
2TRE 13	2 weeks	5.90442	215.013		1.60491		0.682429
2TRE 14	2 weeks	6.42485	157.551		1.53015	0.0125905	0.778258
3TRE 1	4 weeks	0.000820528		0.00464292	0.852377	0.00492227	0.310998
3TRE 2	4 weeks	3.87711	195.013	0.0491015	1.14976	0.00497765	0.697582
3TRE 3	4 weeks		92.335		1.62153	0.0122844	0.649662
3TRE 4	4 weeks	3.07678	169.513	0.0135195	0.838328	0.00285837	0.614952
3TRE 5	4 weeks	0.0161397	57.3489	0.000747166	0.228359	0.00177815	0.401805
3TRE 6	4 weeks		63.9988		1.47269		0.563119
3TRE 7	4 weeks	0.00642216	82.9125	0.000361861	0.142519	0.000563301	0.196713
3TRE 8	4 weeks		64.4083	0.113139	0.806947	0.00208093	0.479312
3TRE 9	4 weeks	0.00180779		0.0190519	0.994593	0.0074526	0.446603
3TRE 10	4 weeks		33.4949	0.0622417	0.21341	0.00177846	0.416161
3TRE 11	4 weeks	1.58806	112.157	0.0098455	0.479781	0.00130037	0.446227
3TRE 12	4 weeks		135.29
3TRE 13	4 weeks	0.026326	145.314	0.0254093	0.909344	0.00432336	0.696408
3TRE 14	4 weeks		40.3911
4TRE 1	8 weeks	0.0010912	251.068	0.00786558	0.826708	0.00477603	0.384315
4TRE 2	8 weeks		19.7425	0.055872	0.290406	0.00320396	0.586766
4TRE 3	8 weeks	0.0037416	248.217	0.0956455	1.47372		0.595527
4TRE 4	8 weeks	11.9211	108.077	0.206922	1.21562	0.0082257	0.586633
4TRE 5	8 weeks		94.5946	0.0921138	0.865066	0.00383045	0.655716
4TRE 6	8 weeks
4TRE 7	8 weeks	0.000982835	153.917	0.003307	0.596659	0.00172199	0.421071
4TRE 8	8 weeks	7.84276e-05	175.271	0.0895706	x		0.410062
4TRE 9	8 weeks	0.0472769	180.56		1.64882		0.617049
4TRE 10	8 weeks	0.909434	131.199	0.0616546	1.38142	0.00855216	0.51459
4TRE 11	8 weeks	0.0426829	207.318	0.150874			0.629372
4TRE 12	8 weeks	8.66568	47.9098	0.0284702	0.749436	0.00225976	0.503254
4TRE 13	8 weeks	3.60253	120.493	0.0341926	1.01386	0.00405934	0.443577
4TRE 14	8 weeks	0.0171485	94.4396	0.00345464	0.43619	0.00149408
