# Supplementary material for: Adaptation of motor unit contractile properties in rat medial gastrocnemius to treadmill endurance training: Relationship to muscle mitochondrial biogenesis
Source: PLoS One. 2018 Apr 19;13(4):e0195704. doi: 10.1371/journal.pone.0195704 (PMC5908179; doi:10.1371/journal.pone.0195704)
Supplement: S10 File — (XLSX) [file pone.0195704.s011.xlsx]

## Sheet: Arkusz1
MGS	Trening	Myh7/Hprt	Pvalb /Hprt	Atp2a2/Hprt	Mfn1 /Hprt	Mfn2 /Hprt	Opa1/Hprt
KON 15	control		28.8447	20.8325	2.28597	3.23575	0.87433
KON 16	control		24.5823		2.56037	2.46192	0.751942
KON 17	control	21.4547		5.09455	2.55634	4.04557	0.831181
KON 18	control	44.383	30.1432	4.31537	1.38128		0.555446
KON 19	control	49.675		9.38257	1.35254	0.541676	0.573035
KON 20	control	1.72852		0.933628	1.99518	1.75869	0.753061
KON 21	control	18.324	94.4878	5.0272	1.98621	3.08515	0.707293
KON 22	control	69.983	26.5937	18.9855	2.27091	4.3599	0.759948
KON 23	control	58.6987	20.6303	13.3115	1.58003	1.63342	0.563042
KON 24	control	3.95878	93.14	1.29286	1.75273	3.85034	0.662286
KON 25	control	21.6031	39.6097	7.21911	1.6034	2.63539	0.626642
KON 26	control	14.0482	74.8042	3.96687	2.36955	4.88209	0.782595
KON 27	control	24.1729	70.9835	6.04642	2.33179	5.07164	0.744919
KON 28	control				2.3864	4.04146	0.71936
2TRE 15	2 weeks	63.065	29.9141	16.138	2.26697	4.29964	0.935613
2TRE 16	2 weeks	33.4064	58.2995	8.88597	2.6201	4.20985	1.00118
2TRE 17	2 weeks	64.2786	40.0518	12.4797	2.60033	3.34087	0.973951
2TRE 18	2 weeks			3.47152	2.43042	3.55938	0.951104
2TRE 19	2 weeks	69.3161	11.7463	19.0196	2.8881	6.42869	1.05314
2TRE 20	2 weeks		0.538784		3.15627	0.935033	1.05634
2TRE 21	2 weeks	79.6568	30.3	20.0618	2.4341	2.51021	0.912532
2TRE 22	2 weeks	42.5923	20.9789	9.47471	2.12816	2.3418	0.801231
2TRE 23	2 weeks	45.5581	38.8595	6.91335	2.56186	0.178676	0.878593
2TRE 24	2 weeks		5.35602			6.94444	1.21424
2TRE 25	2 weeks	89.8428	35.0989	26.5408	2.94683	6.15534	1.1095
2TRE 26	2 weeks	83.663	29.1029	16.5743	2.52281	4.88015	0.968136
2TRE 27	2 weeks	85.042	53.6274	20.8894	2.78203	5.85607	1.04247
2TRE 28	2 weeks	77.7984	17.9237	24.8744	3.09921	6.68455	1.21486
3TRE 15	4 weeks	112.495	20.1411	23.3563	3.04014	5.53516	1.07066
3TRE 16	4 weeks	140.399	3.87929	29.7057	3.66535	5.62393	1.09239
3TRE 17	4 weeks	98.3309	46.1991	21.3356	2.78933	4.92971	0.921439
3TRE 18	4 weeks		9.31396			5.85635
3TRE 19	4 weeks	73.5848	17.1941	21.1733	2.4428	4.93777	0.872524
3TRE 20	4 weeks	74.9416	31.1589	18.931	2.71244	5.28036	1.03964
3TRE 21	4 weeks	73.9224	37.8205	18.7785	3.18246	5.29397	1.0708
3TRE 22	4 weeks	26.0815	74.0629		2.62157	4.10735	0.80401
3TRE 23	4 weeks	36.4865	44.1082	6.27522	2.12923	2.90061	0.701204
3TRE 24	4 weeks	73.4465	29.1887	15.8984	2.16444		0.700269
3TRE 25	4 weeks	107.7	15.8997	28.695	3.09811	6.27889	1.07288
3TRE 26	4 weeks	28.6992		7.19897	2.51654	5.58	0.931223
3TRE 27	4 weeks	85.011	12.8816	19.7651	3.61539	6.86807	1.18228
3TRE 28	4 weeks	52.6141	41.0923	12.2529	3.15619	6.51239	1.01147
4TRE 15	8 weeks	66.087	22.957	15.7019	2.83264	5.17234	1.20743
4TRE 16	8 weeks	60.4135	65.189	12.125	3.42445	6.02845	1.21751
4TRE 17	8 weeks
4TRE 18	8 weeks	138.115		33.43	1.75752
4TRE 19	8 weeks	122.816		30.147
4TRE 20	8 weeks	77.6553	9.13615	5.79241	3.4391	6.20942	1.27287
4TRE 21	8 weeks	144.778	8.24303	27.8555	3.44414	6.74366	1.22841
4TRE 22	8 weeks	1.00262	17.992	0.385008	2.30746		0.641315
4TRE 23	8 weeks	60.0635	16.7568	11.7756	3.34722	7.59886	1.26658
4TRE 24	8 weeks	76.5183	92.6015	16.8785	2.35382	4.03435	0.722777
4TRE 25	8 weeks	19.0544	42.7484	3.85036	2.73524	3.65925	0.926291
4TRE 26	8 weeks	81.2975	42.6982	17.3837	3.65195	5.23452	1.1114
4TRE 27	8 weeks		67.9137		2.5636	4.88814	0.932067
4TRE 28	8 weeks	0.454847	44.5543	0.289911	3.50403	7.41722	1.24724
