# Supplementary material for: Adaptation of motor unit contractile properties in rat medial gastrocnemius to treadmill endurance training: Relationship to muscle mitochondrial biogenesis
Source: PLoS One. 2018 Apr 19;13(4):e0195704. doi: 10.1371/journal.pone.0195704 (PMC5908179; doi:10.1371/journal.pone.0195704)
Supplement: S11 File — (XLSX) [file pone.0195704.s012.xlsx]

## Sheet: Arkusz1
Sample number	Training 2,4,8 weeks	MGF mtDNA/nDNA	MGS mtDNA/nDNA
KON 1	control	540.893
KON 2	control	605.545	1617.17
KON 3	control		1123.82
KON 4	control	624.319	1643.36
KON 5	control	847.207	1219.81
KON 6	control		1457.3
KON 7	control	767.537	2038.17
KON 8	control	885.814	1244.34
KON 9	control	336.844	1233.12
KON 10	control	616.714	1434.6
KON 11	control	881.354
KON 12	control	777.044	1059.51
KON 13	control	513.157	1228.96
KON 14	control	1131.67	1289.75
2TRE 1	2 weeks	756.488
2TRE 2	2 weeks	835.862	1412.63
2TRE 3	2 weeks	574.711	1065.6
2TRE 4	2 weeks	670.878	1359.96
2TRE 5	2 weeks		1876.44
2TRE 6	2 weeks	739.744
2TRE 7	2 weeks	983.028	2092.64
2TRE 8	2 weeks	980.928
2TRE 9	2 weeks	520.482	1312.77
2TRE 10	2 weeks	726.199	1358.21
2TRE 11	2 weeks	776.324	1616.77
2TRE 12	2 weeks	632.537	847.77
2TRE 13	2 weeks	562.34	1407.25
2TRE 14	2 weeks	725.639	1443.44
3TRE 1	4 weeks	914.478	2150.18
3TRE 2	4 weeks	1436.55
3TRE 3	4 weeks	590.569	1195.51
3TRE 4	4 weeks	1398.39	2217.53
3TRE 5	4 weeks	759.452	1695.24
3TRE 6	4 weeks	799.901	1214.53
3TRE 7	4 weeks	1392.84	1765.64
3TRE 8	4 weeks		1740.93
3TRE 9	4 weeks	928.753	1413.97
3TRE 10	4 weeks	942.159	1965.72
3TRE 11	4 weeks	726.338	1100.31
3TRE 12	4 weeks	917.56	1122.91
3TRE 13	4 weeks	961.148	1628.55
3TRE 14	4 weeks	808.823	1378.77
4TRE 1	8 weeks	1159.96	2038.18
4TRE 2	8 weeks	1387.88	1588.8
4TRE 3	8 weeks	1043.14	1837.76
4TRE 4	8 weeks	936.165	1357.45
4TRE 5	8 weeks	1033.8	1343.88
4TRE 6	8 weeks		2235.68
4TRE 7	8 weeks	1270.33	2055.39
4TRE 8	8 weeks	591.308	1880.85
4TRE 9	8 weeks	1034.13	1142.87
4TRE 10	8 weeks	1442.2	1309.17
4TRE 11	8 weeks	772.213	1896.62
4TRE 12	8 weeks	601.303	2119.27
4TRE 13	8 weeks	613.712	1101.05
4TRE 14	8 weeks	774.933
