# Supplementary material for: Adaptation of motor unit contractile properties in rat medial gastrocnemius to treadmill endurance training: Relationship to muscle mitochondrial biogenesis
Source: PLoS One. 2018 Apr 19;13(4):e0195704. doi: 10.1371/journal.pone.0195704 (PMC5908179; doi:10.1371/journal.pone.0195704)
Supplement: S12 File — (XLSX) [file pone.0195704.s013.xlsx]

## Sheet: Arkusz1
MGF sample number (1-14)	Training 2,4,8 weeks	Relative C-V	Relative C-III	Relative C-IV	Relative C-II
K1	Control
K2	Control	0.507457	0.227503	0.148513	0.339631
K3	Control	0.524728	0.233363	0.207206
K4	Control	0.803059	0.422838	0.317529	0.54339
K5	Control	0.67164	0.545985	0.35031	0.660536
K6	Control	0.599448	0.489962	0.33073	0.516955
K7	Control	0.533294	0.469283		0.485227
K8	Control	0.467853	0.356222	0.23675	0.395988
K9	Control	0.779137		0.26964
K10	Control
K11	Control
K12	Control	0.687365	0.460093	0.247107	0.651036
K13	Control	0.392453
K14	Control	0.2836	0.387116
2TRE 1	2-weeks	0.428823	0.311107	0.220108	0.299194
2TRE 2	2-weeks	0.569577	0.233811	0.149933	0.284299
2TRE 3	2-weeks	0.493851	0.318012	0.294984	0.31182
2TRE 4	2-weeks	0.320537	0.174644	0.168021	0.199386
2TRE 5	2-weeks	0.538575	0.371374	0.311289	0.630093
2TRE 6	2-weeks	0.665248	0.637108	0.714791	0.765183
2TRE 7	2-weeks	0.72895	0.468036	0.489191	0.457754
2TRE 8	2-weeks	0.735125	0.284456	0.461196	0.610665
2TRE 9	2-weeks
2TRE 10	2-weeks
2TRE 11	2-weeks	1.0349		0.626742	0.971339
2TRE 12	2-weeks
2TRE 13	2-weeks	0.647948	0.35279	0.376505	0.459595
2TRE 14	2-weeks	0.556586	0.389974	0.501829	0.439051
3TRE 1	4-weeks	1.55086	0.789212	0.641134	1.20542
3TRE 2	4-weeks	1.24925	0.545467	0.438617	0.99557
3TRE 3	4-weeks	1.07822	0.441803	0.330647	0.759051
3TRE 4	4-weeks	0.880346	0.4529	0.341349	0.846623
3TRE 5	4-weeks	1.21456	0.940806	0.692217	0.897458
3TRE 6	4-weeks	0.914853	0.761755	0.530265	0.732021
3TRE 7	4-weeks	0.649384	0.370259	0.297856	0.403237
3TRE 8	4-weeks	0.394767	0.27634	0.126231	0.237609
3TRE 9	4-weeks	0.615794	0.471789	0.225067	0.338936
3TRE 10	4-weeks	0.821316	0.572919	0.304359	0.463524
3TRE 11	4-weeks	0.647893	0.490695	0.168277	0.196605
3TRE 12	4-weeks	0.562001	0.323581	0.146592	0.315352
3TRE 13	4-weeks	0.802448	0.692166	0.541052	0.472033
3TRE 14	4-weeks	0.674004	0.705021	0.395512	0.381044
4TRE 1	8-weeks	0.560328	0.290688	0.342072	0.319147
4TRE 2	8-weeks	0.585474	0.33513	0.266596	0.380244
4TRE 3	8-weeks	0.936569	0.46895	0.460495	0.607165
4TRE 4	8-weeks	0.574614	0.361955	0.330751	0.41386
4TRE 5	8-weeks	0.184213	0.210035	0.0966841	0.148965
4TRE 6	8-weeks	0.592982	0.450785	0.343161	0.568212
4TRE 7	8-weeks	0.538472	0.419818	0.328295	0.477355
4TRE 8	8-weeks	0.588613	0.55109	0.38189	0.445282
4TRE 9	8-weeks	1.33985	0.728014	0.820721	0.773713
4TRE 10	8-weeks	1.32022	0.918032	0.738949	0.710604
4TRE 11	8-weeks	1.05802	0.736557	0.701598	0.711497
4TRE 12	8-weeks	1.01289	0.754024	0.720682	0.751217
4TRE 13	8-weeks	0.343229	0.245196	0.168475	0.313988
4TRE 14	8-weeks	0.451836	0.328951	0.227671	0.369195
