# Supplementary material for: Adaptation of motor unit contractile properties in rat medial gastrocnemius to treadmill endurance training: Relationship to muscle mitochondrial biogenesis
Source: PLoS One. 2018 Apr 19;13(4):e0195704. doi: 10.1371/journal.pone.0195704 (PMC5908179; doi:10.1371/journal.pone.0195704)
Supplement: S13 File — (XLSX) [file pone.0195704.s014.xlsx]

## Sheet: Arkusz1
MGS sample number (15-28)	Training 2,4,8 weeks	Relative C-V	Relative C-III	Relative C-IV	Relative C-II
K15	control	1.26405	1.0886	0.518582	0.946289
K16	control
K17	control	0.865433	0.846509	0.309339	0.725143
K18	control	1.11469	1.09512	0.631206	0.777575
K19	control	0.963412	1.00891	0.792947	0.812972
K20	control	0.960393	0.781815	0.636613	0.754502
K21	control	1.23511	1.25414	1.00046	1.14382
K22	control	1.15079	1.30843	0.930246	1.04372
K23	control	1.36736	1.46956	1.02906	1.21736
K24	control	1.47695		1.20937	1.2977
K25	control
K26	control	1.31054	1.49423	1.02699	1.19788
K27	control	1.13973	0.827232		0.931344
K28	control	1.00266	0.942219	0.645457	0.772702
2TRE 15	2 weeks
2TRE 16	2 weeks			1.08454	1.1465
2TRE 17	2 weeks	1.52579	1.77497	0.940227	0.899876
2TRE 18	2 weeks	1.24462	1.60949	0.925243	0.906436
2TRE 19	2 weeks	1.06898
2TRE 20	2 weeks	0.959602	1.48176	0.874029	1.00691
2TRE 21	2 weeks	0.783883	0.961429	0.982264	0.901862
2TRE 22	2 weeks	1.18047	1.35545	1.00536	0.933949
2TRE 23	2 weeks	1.63497	1.47361		0.959158
2TRE 24	2 weeks	1.70902
2TRE 25	2 weeks	1.57507			1.21069
2TRE 26	2 weeks	1.26132	1.01211	0.73362	0.847668
2TRE 27	2 weeks	1.36007	1.26959	0.957172
2TRE 28	2 weeks	0.927306	0.777347	0.552988	0.795039
3TRE 15	4 weeks
3TRE 16	4 weeks	1.40375	1.3863	0.686142	1.0489
3TRE 17	4 weeks	0.978054	0.85559		0.55892
3TRE 18	4 weeks	1.05692	1.50601	1.05761	0.590124
3TRE 19	4 weeks	0.768854	0.820897	0.649862	0.504585
3TRE 20	4 weeks	0.848614	1.00197	0.654926	0.663667
3TRE 21	4 weeks			0.487235
3TRE 22	4 weeks	1.06866	0.860224	0.505506	0.65206
3TRE 23	4 weeks	0.946513	1.35914	1.01942	0.626376
3TRE 24	4 weeks	1.09165		1.29328	0.737556
3TRE 25	4 weeks	0.99531	1.38925	0.944816	0.988471
3TRE 26	4 weeks		1.59774	0.956177	1.03159
3TRE 27	4 weeks	1.07212	1.37097	0.93047	0.923203
3TRE 28	4 weeks				0.442805
4TRE 15	8 weeks			1.8072	1.72785
4TRE 16	8 weeks
4TRE 17	8 weeks	1.09205	1.72055	0.855882	0.949371
4TRE 18	8 weeks	1.53874	2.33677	1.3192	1.52518
4TRE 19	8 weeks	2.03942	1.00175	0.739527	0.989236
4TRE 20	8 weeks	1.59939		1.00688	1.29836
4TRE 21	8 weeks	1.76828	1.47924	1.4946	1.36433
4TRE 22	8 weeks	1.44656	1.53512	1.09751	1.26214
4TRE 23	8 weeks	1.42881	1.97844	1.07666	1.43567
4TRE 24	8 weeks	1.95734		1.39797	1.62183
4TRE 25	8 weeks	1.41084	1.80205	1.00762	1.36705
4TRE 26	8 weeks	1.69196	2.45348	1.83482	1.6681
4TRE 27	8 weeks	1.36736	1.14181	0.7685	1.06095
4TRE 28	8 weeks	1.53613	1.4701	1.18845	1.5621
