# Supplementary material for: Adaptation of motor unit contractile properties in rat medial gastrocnemius to treadmill endurance training: Relationship to muscle mitochondrial biogenesis
Source: PLoS One. 2018 Apr 19;13(4):e0195704. doi: 10.1371/journal.pone.0195704 (PMC5908179; doi:10.1371/journal.pone.0195704)
Supplement: S14 File — (XLSX) [file pone.0195704.s015.xlsx]

## Sheet: Arkusz1
MGS sample number (15-28)	Training 2,4,8 weeks	Relative PGC1α
K15	control	0.759411
K16	control
K17	control	0.890851
K18	control	0.448291
K19	control	0.824252
K20	control	0.442648
K21	control
K22	control
K23	control	0.717888
K24	control	0.774778
K25	control	0.746067
K26	control	0.685403
K27	control	0.577875
K28	control	0.359132
2TRE 15	2 weeks
2TRE 16	2 weeks	1.83235
2TRE 17	2 weeks	1.09019
2TRE 18	2 weeks	1.26829
2TRE 19	2 weeks	0.949327
2TRE 20	2 weeks	0.763152
2TRE 21	2 weeks	1.41718
2TRE 22	2 weeks	1.01265
2TRE 23	2 weeks	1.62606
2TRE 24	2 weeks
2TRE 25	2 weeks	1.10531
2TRE 26	2 weeks	0.776387
2TRE 27	2 weeks
2TRE 28	2 weeks	1.07168
3TRE 15	4 weeks	1.59975
3TRE 16	4 weeks	1.55777
3TRE 17	4 weeks	0.478358
3TRE 18	4 weeks	0.775119
3TRE 19	4 weeks	1.15754
3TRE 20	4 weeks	1.33897
3TRE 21	4 weeks	0.643263
3TRE 22	4 weeks	0.497761
3TRE 23	4 weeks	1.01844
3TRE 24	4 weeks	1.28482
3TRE 25	4 weeks	1.0282
3TRE 26	4 weeks	0.899895
3TRE 27	4 weeks	1.28732
3TRE 28	4 weeks	0.281723
4TRE 15	8 weeks	1.02196
4TRE 16	8 weeks	1.45491
4TRE 17	8 weeks	1.13568
4TRE 18	8 weeks	1.28718
4TRE 19	8 weeks	0.504159
4TRE 20	8 weeks	1.01743
4TRE 21	8 weeks
4TRE 22	8 weeks	0.91901
4TRE 23	8 weeks	0.476638
4TRE 24	8 weeks
4TRE 25	8 weeks	0.546572
4TRE 26	8 weeks	0.838596
4TRE 27	8 weeks	1.01469
4TRE 28	8 weeks	1.53613
